# Supplementary material for: 2,4-Di-tert-butyl-6-[(2,5-difluorophenyl)iminomethyl]phenol
Source: Acta Crystallogr Sect E Struct Rep Online. 2009 Oct 17;65(Pt 11):o2786. doi: 10.1107/S1600536809041099 (PMC2970961; doi:10.1107/S1600536809041099)
Supplement: Supplementary file 1 [file e-65-o2786-sup1.cif]

##############################################################################
###                                                                        ###
###        Electronic paper (Acta Crystallographica Section E)             ###
###                                                                        ###
##############################################################################
#                                                                            #
# This CIF contains the data in a paper accepted for publication in Acta     #
# Crystallographica Section E. It conforms to the requirements of Notes      #
# for Authors for Section E, and has been peer reviewed under the auspices   #
# of the IUCr Commission on Journals.                                        #
#                                                                            #
# Full details of the Crystallographic Information File format               #
# are given in the paper "The Crystallographic Information File (CIF):       #
# a New Standard Archive File for Crystallography" by S. R. Hall, F. H.      #
# Allen and I. D. Brown [Acta Cryst. (1991), A47, 655-685].                  #
#                                                                            #
# The current version of the core CIF dictionary is obtainable from          #
# ftp://ftp.iucr.org/pub/cif_core.dic. The current version number is 2.4.    #
#                                                                            #
# Software is freely available for graphical display of the structure(s) in  #
# this CIF.  For information consult the CIF home page http://www.iucr.org/  #
# cif/home.html                                                              #
#                                                                            #
# This file may be used for bona fide research purposes within the           #
# scientific community so long as proper attribution is given to the journal # 
# article from which it was obtained.                                        #
#                                                                            #
##############################################################################
                                             
data_I
_audit_creation_method     SHELXL97
_chemical_name_systematic
;
2,4-Di-<i>tert</i>-butyl-6-[(2,5-difluorophenyl)iminomethyl]phenol
;
_chemical_name_common     ?
_chemical_formula_moiety     'C21 H25 F2 N O'
_chemical_formula_sum     'C21 H25 F2 N O'
_chemical_formula_iupac     'C21 H25 F2 N O'
_chemical_formula_weight     345.42
_chemical_melting_point     ?
_symmetry_cell_setting     monoclinic
_symmetry_space_group_name_H-M     'P 21/n'
loop_
    _symmetry_equiv_pos_as_xyz
    'x, y, z'
    '-x+1/2, y+1/2, -z+1/2'
    '-x, -y, -z'
    'x-1/2, -y-1/2, z-1/2'
_cell_length_a     6.423(5)
_cell_length_b     17.386(5)
_cell_length_c     17.337(5)
_cell_angle_alpha     90.000(5)
_cell_angle_beta     90.319(5)
_cell_angle_gamma     90.000(5)
_cell_volume     1936.0(17)
_cell_formula_units_Z     4
_cell_measurement_reflns_used     5929
_cell_measurement_theta_min     2.6
_cell_measurement_theta_max     30.5
_cell_measurement_temperature     293(2)
_exptl_crystal_description     'needle'
_exptl_crystal_colour     'pale yellow'
_exptl_crystal_size_max     0.2000
_exptl_crystal_size_mid     0.2000
_exptl_crystal_size_min     0.2000
_exptl_crystal_density_diffrn     1.185
_exptl_crystal_density_meas     ?
_exptl_crystal_density_method     'not measured'
_exptl_crystal_F_000     736
_exptl_absorpt_coefficient_mu     0.085
_exptl_absorpt_correction_type     multi-scan
_exptl_absorpt_process_details     '(Blessing, 1995)'
_exptl_absorpt_correction_T_min     0.983
_exptl_absorpt_correction_T_max     0.983
_exptl_special_details
;
;
_diffrn_ambient_temperature     293(2)
_diffrn_radiation_type     'MoK\a'
_diffrn_radiation_wavelength     0.71073
_diffrn_radiation_source     'fine-focus sealed tube'
_diffrn_radiation_monochromator     graphite
_diffrn_measurement_device_type     'Rigaku Rx'
_diffrn_measurement_method     'dtprofit.ref'
_diffrn_detector_area_resol_mean     10.0000
_diffrn_reflns_number     50854
_diffrn_reflns_av_R_equivalents     0.0992
_diffrn_reflns_av_sigmaI/netI     0.0618
_diffrn_reflns_theta_min     2.62
_diffrn_reflns_theta_max     30.54
_diffrn_reflns_theta_full     30.54
_diffrn_measured_fraction_theta_max     0.955
_diffrn_measured_fraction_theta_full     0.998
_diffrn_reflns_limit_h_min     -9
_diffrn_reflns_limit_h_max     7
_diffrn_reflns_limit_k_min     -24
_diffrn_reflns_limit_k_max     24
_diffrn_reflns_limit_l_min     -24
_diffrn_reflns_limit_l_max     24
_diffrn_reflns_reduction_process     'Lp corrections applied'
_diffrn_standards_number     0
_diffrn_standards_interval_count     ?
_diffrn_standards_interval_time     ?
_diffrn_standards_decay_%     ?
_refine_special_details
;
Refinement of <i>F</i>^2^ against ALL reflections. The weighted <i>R</i>-factor
<i>wR</i> and goodness of fit <i>S</i> are based on <i>F</i>^2^, conventional
<i>R</i>-factors <i>R</i> are based on <i>F</i>, with <i>F</i> set to zero for
negative <i>F</i>^2^. The threshold expression of <i>F</i>^2^ >
\s(<i>F</i>^2^) is used only for calculating <i>R</i>-factors(gt) <i>etc</i>.
and is not relevant to the choice of reflections for refinement.
<i>R</i>-factors based on <i>F</i>^2^ are statistically about twice as large
as those based on <i>F</i>, and <i>R</i>- factors based on ALL data will be
even larger.
;
_reflns_number_total     5662
_reflns_number_gt     2715
_reflns_threshold_expression     I>2\s(I)
_refine_ls_structure_factor_coef     Fsqd
_refine_ls_matrix_type     full
_refine_ls_R_factor_all     0.1296
_refine_ls_R_factor_gt     0.0573
_refine_ls_wR_factor_all     0.0573
_refine_ls_wR_factor_ref     0.1444
_refine_ls_goodness_of_fit_ref     0.963
_refine_ls_restrained_S_all     0.963
_refine_ls_number_reflns     5662
_refine_ls_number_parameters     238
_refine_ls_number_restraints     0
_refine_ls_number_constraints     none
_refine_ls_hydrogen_treatment     mixed
_refine_ls_weighting_scheme     calc
_refine_ls_weighting_details
                 'calc w=1/[\s^2^(Fo^2^)+(0.0514P)^2^] where P=(Fo^2^+2Fc^2^)/3'
_atom_sites_solution_hydrogens     mixed
_atom_sites_solution_primary     direct
_atom_sites_solution_secondary     difmap
_refine_ls_shift/su_max     0.000
_refine_ls_shift/su_mean     0.000
_refine_diff_density_max     0.107
_refine_diff_density_min     -0.134
_refine_ls_extinction_method     none
_refine_ls_extinction_coef     ?
_refine_ls_abs_structure_details     ?
_refine_ls_abs_structure_Flack     ?
_refine_ls_abs_structure_Rogers     ?
loop_
    _atom_type_symbol
    _atom_type_description
    _atom_type_scat_dispersion_real
    _atom_type_scat_dispersion_imag
    _atom_type_scat_source
    'C' 'C' 0.0033 0.0016
                         'International Tables Vol C Tables 4.2.6.8 and 6.1.1.4'
    'H' 'H' 0.0000 0.0000
                         'International Tables Vol C Tables 4.2.6.8 and 6.1.1.4'
    'N' 'N' 0.0061 0.0033
                         'International Tables Vol C Tables 4.2.6.8 and 6.1.1.4'
    'O' 'O' 0.0106 0.0060
                         'International Tables Vol C Tables 4.2.6.8 and 6.1.1.4'
    'F' 'F' 0.0171 0.0103
                         'International Tables Vol C Tables 4.2.6.8 and 6.1.1.4'
_computing_data_collection     'CrystalClear (Rigaku/MSC, 2005)'
_computing_cell_refinement     'CrystalClear (Rigaku/MSC, 2005)'
_computing_data_reduction     'CrystalClear (Rigaku/MSC, 2005)'
_computing_structure_solution     'SHELXS97 (Sheldrick, 2008)'
_computing_structure_refinement     'SHELXL97 (Sheldrick, 2008)'
_computing_molecular_graphics     'ORTEP-3 (Farrugia, 1997)'
_computing_publication_material
                                  'SHELXTL (Sheldrick, 2008) and local programs'
loop_
    _atom_site_type_symbol
    _atom_site_label
    _atom_site_fract_x
    _atom_site_fract_y
    _atom_site_fract_z
    _atom_site_U_iso_or_equiv
    _atom_site_adp_type
    _atom_site_calc_flag
    _atom_site_refinement_flags
    _atom_site_occupancy
    _atom_site_disorder_assembly
    _atom_site_disorder_group
    F F1 1.34032(17) -0.06161(7) 0.45693(7) 0.0928(4) Uani d . 1 . .
    F F2 0.7822(2) -0.18169(7) 0.25642(7) 0.1106(5) Uani d . 1 . .
    O O 0.43585(19) -0.00558(7) 0.19801(7) 0.0716(3) Uani d . 1 . .
    N N 0.7118(2) -0.03731(8) 0.30481(8) 0.0599(3) Uani d . 1 . .
    C C1 0.8873(2) -0.07788(9) 0.33323(9) 0.0579(4) Uani d . 1 . .
    C C2 1.0326(3) -0.04776(11) 0.38404(10) 0.0632(4) Uani d . 1 . .
    C C3 1.2008(3) -0.09201(11) 0.40566(10) 0.0670(4) Uani d . 1 . .
    C C4 1.2353(3) -0.16381(13) 0.37793(11) 0.0817(6) Uani d . 1 . .
    C C5 1.0919(3) -0.19439(12) 0.32701(12) 0.0887(6) Uani d . 1 . .
    C C6 0.9227(3) -0.15091(11) 0.30581(10) 0.0727(5) Uani d . 1 . .
    C C7 0.6290(3) 0.01624(9) 0.34520(10) 0.0571(4) Uani d . 1 . .
    C C8 0.4535(2) 0.06101(9) 0.31824(8) 0.0533(4) Uani d . 1 . .
    C C9 0.3601(2) 0.04900(8) 0.24564(9) 0.0542(4) Uani d . 1 . .
    C C10 0.1864(2) 0.09270(8) 0.22268(8) 0.0531(4) Uani d . 1 . .
    C C11 0.1149(3) 0.14730(9) 0.27431(9) 0.0551(4) Uani d . 1 . .
    C C12 0.2021(2) 0.16151(8) 0.34774(9) 0.0517(4) Uani d . 1 . .
    C C13 0.3714(2) 0.11717(8) 0.36766(9) 0.0543(4) Uani d . 1 . .
    C C14 0.0847(3) 0.08127(9) 0.14289(9) 0.0608(4) Uani d . 1 . .
    C C15 0.2440(3) 0.10244(12) 0.07964(10) 0.0878(6) Uani d . 1 . .
    C C16 0.0150(3) -0.00280(10) 0.13124(10) 0.0745(5) Uani d . 1 . .
    C C17 -0.1094(3) 0.13131(11) 0.13211(11) 0.0852(6) Uani d . 1 . .
    C C18 0.1136(3) 0.22420(9) 0.40007(9) 0.0590(4) Uani d . 1 . .
    C C19 0.2129(3) 0.22172(12) 0.48075(10) 0.0835(6) Uani d . 1 . .
    C C20 -0.1214(3) 0.21370(11) 0.40956(11) 0.0767(5) Uani d . 1 . .
    C C21 0.1544(3) 0.30292(10) 0.36414(12) 0.0909(6) Uani d . 1 . .
    H H0 0.5354 -0.0269 0.2187 0.107 Uiso calc R 1 . .
    H H2 1.018(3) 0.0018(10) 0.4049(10) 0.072(5) Uiso d . 1 . .
    H H4 1.3524 -0.1916 0.3929 0.098 Uiso calc R 1 . .
    H H5 1.1096 -0.2437 0.3073 0.106 Uiso calc R 1 . .
    H H7 0.681(2) 0.0293(9) 0.4007(10) 0.071(5) Uiso d . 1 . .
    H H11 0.001(2) 0.1785(8) 0.2587(8) 0.054(4) Uiso d . 1 . .
    H H13 0.4337 0.1247 0.4156 0.065 Uiso calc R 1 . .
    H H15A 0.3659 0.0709 0.0853 0.132 Uiso calc R 1 . .
    H H15B 0.2820 0.1556 0.0846 0.132 Uiso calc R 1 . .
    H H15C 0.1830 0.0939 0.0297 0.132 Uiso calc R 1 . .
    H H16A 0.1327 -0.0363 0.1374 0.112 Uiso calc R 1 . .
    H H16B -0.0422 -0.0088 0.0803 0.112 Uiso calc R 1 . .
    H H16C -0.0888 -0.0156 0.1687 0.112 Uiso calc R 1 . .
    H H17A -0.1680 0.1223 0.0819 0.128 Uiso calc R 1 . .
    H H17B -0.0719 0.1845 0.1369 0.128 Uiso calc R 1 . .
    H H17C -0.2100 0.1184 0.1708 0.128 Uiso calc R 1 . .
    H H19A 0.1544 0.2617 0.5121 0.125 Uiso calc R 1 . .
    H H19B 0.3604 0.2292 0.4766 0.125 Uiso calc R 1 . .
    H H19C 0.1858 0.1727 0.5041 0.125 Uiso calc R 1 . .
    H H20A -0.1749 0.2537 0.4421 0.115 Uiso calc R 1 . .
    H H20B -0.1487 0.1645 0.4326 0.115 Uiso calc R 1 . .
    H H20C -0.1881 0.2163 0.3599 0.115 Uiso calc R 1 . .
    H H21A 0.0982 0.3423 0.3968 0.136 Uiso calc R 1 . .
    H H21B 0.0890 0.3055 0.3143 0.136 Uiso calc R 1 . .
    H H21C 0.3017 0.3105 0.3588 0.136 Uiso calc R 1 . .
loop_
    _atom_site_aniso_label
    _atom_site_aniso_U_11
    _atom_site_aniso_U_22
    _atom_site_aniso_U_33
    _atom_site_aniso_U_12
    _atom_site_aniso_U_13
    _atom_site_aniso_U_23
    F1 0.0730(7) 0.1143(9) 0.0908(8) -0.0059(6) -0.0254(6) 0.0194(6)
    F2 0.1241(10) 0.0941(9) 0.1131(10) 0.0261(7) -0.0420(8) -0.0405(7)
    O 0.0734(8) 0.0773(8) 0.0639(7) 0.0170(6) -0.0125(6) -0.0166(6)
    N 0.0572(8) 0.0612(8) 0.0613(8) 0.0052(6) -0.0076(6) -0.0001(6)
    C1 0.0557(9) 0.0593(10) 0.0587(9) 0.0053(8) -0.0012(7) 0.0062(7)
    C2 0.0598(10) 0.0635(11) 0.0662(11) -0.0011(8) -0.0034(8) 0.0075(8)
    C3 0.0579(10) 0.0824(12) 0.0608(10) -0.0001(9) -0.0042(8) 0.0134(9)
    C4 0.0724(12) 0.0961(15) 0.0766(13) 0.0274(11) 0.0037(10) 0.0123(11)
    C5 0.1007(16) 0.0829(13) 0.0825(13) 0.0350(12) -0.0014(12) -0.0069(10)
    C6 0.0785(12) 0.0752(12) 0.0644(11) 0.0108(10) -0.0086(9) -0.0091(9)
    C7 0.0557(9) 0.0584(10) 0.0572(10) -0.0004(8) -0.0077(8) 0.0019(7)
    C8 0.0518(9) 0.0542(9) 0.0538(9) -0.0010(7) -0.0049(7) 0.0000(7)
    C9 0.0585(9) 0.0503(9) 0.0536(9) -0.0021(7) -0.0026(7) -0.0037(7)
    C10 0.0573(9) 0.0521(8) 0.0498(8) -0.0045(7) -0.0064(7) 0.0026(7)
    C11 0.0576(10) 0.0494(9) 0.0582(9) 0.0010(7) -0.0075(7) 0.0040(7)
    C12 0.0536(9) 0.0468(8) 0.0546(8) -0.0063(7) -0.0038(7) -0.0004(6)
    C13 0.0562(9) 0.0540(9) 0.0527(8) -0.0049(7) -0.0091(7) -0.0027(7)
    C14 0.0723(11) 0.0595(10) 0.0504(9) -0.0034(8) -0.0122(8) 0.0013(7)
    C15 0.1058(16) 0.0983(15) 0.0594(11) -0.0252(12) -0.0046(11) 0.0053(10)
    C16 0.0868(13) 0.0699(11) 0.0667(11) -0.0099(10) -0.0171(9) -0.0068(8)
    C17 0.0960(15) 0.0814(13) 0.0779(13) 0.0107(11) -0.0372(11) 0.0014(10)
    C18 0.0635(10) 0.0500(9) 0.0636(10) -0.0017(7) -0.0001(8) -0.0090(7)
    C19 0.0862(13) 0.0914(14) 0.0727(12) 0.0044(11) -0.0081(10) -0.0281(10)
    C20 0.0649(11) 0.0869(13) 0.0784(12) 0.0017(9) 0.0046(9) -0.0107(10)
    C21 0.1132(17) 0.0543(11) 0.1054(16) -0.0062(11) 0.0154(13) -0.0068(10)
_geom_special_details
;
All e.s.d.'s (except the e.s.d. in the dihedral angle between two l.s. planes)
are estimated using the full covariance matrix. The cell e.s.d.'s are taken
into account individually in the estimation of e.s.d.'s in distances, angles
and torsion angles; correlations between e.s.d.'s in cell parameters are only
used when they are defined by crystal symmetry. An approximate (isotropic)
treatment of cell e.s.d.'s is used for estimating e.s.d.'s involving l.s.
planes.
;
loop_
    _geom_bond_atom_site_label_1
    _geom_bond_atom_site_label_2
    _geom_bond_site_symmetry_2
    _geom_bond_distance
    _geom_bond_publ_flag
    F1 C3 . 1.365(2) yes
    F2 C6 . 1.351(2) yes
    O C9 . 1.3503(18) yes
    N C7 . 1.282(2) yes
    N C1 . 1.416(2) yes
    C1 C2 . 1.383(2) yes
    C1 C6 . 1.375(2) no
    C3 C4 . 1.356(3) no
    C3 C2 . 1.376(2) no
    C4 C5 . 1.379(3) no
    C6 C5 . 1.372(3) no
    C8 C13 . 1.404(2) no
    C8 C9 . 1.407(2) yes
    C8 C7 . 1.445(2) yes
    C10 C11 . 1.385(2) no
    C10 C9 . 1.405(2) no
    C10 C14 . 1.540(2) yes
    C11 C12 . 1.410(2) no
    C12 C13 . 1.375(2) no
    C12 C18 . 1.530(2) yes
    C14 C17 . 1.531(2) no
    C14 C16 . 1.542(2) no
    C14 C15 . 1.548(3) no
    C18 C21 . 1.527(2) no
    C18 C20 . 1.530(3) no
    C18 C19 . 1.535(2) no
    C2 H2 . 0.940(17) no
    C16 H16A . 0.9600 no
    C16 H16B . 0.9600 no
    C16 H16C . 0.9600 no
    C19 H19A . 0.9600 no
    C19 H19B . 0.9600 no
    C19 H19C . 0.9600 no
    C17 H17A . 0.9600 no
    C17 H17B . 0.9600 no
    C17 H17C . 0.9600 no
    C20 H20A . 0.9600 no
    C20 H20B . 0.9600 no
    C20 H20C . 0.9600 no
    C4 H4 . 0.9300 no
    C15 H15A . 0.9600 no
    C15 H15B . 0.9600 no
    C15 H15C . 0.9600 no
    C5 H5 . 0.9300 no
    C21 H21A . 0.9600 no
    C21 H21B . 0.9600 no
    C21 H21C . 0.9600 no
    C11 H11 . 0.948(14) no
    C13 H13 . 0.9300 no
    C7 H7 . 1.042(17) no
    O H0 . 0.8200 no
loop_
    _geom_angle_atom_site_label_1
    _geom_angle_atom_site_label_2
    _geom_angle_atom_site_label_3
    _geom_angle_site_symmetry_1
    _geom_angle_site_symmetry_3
    _geom_angle
    _geom_angle_publ_flag
    C7 N C1 . . 120.24(14) yes
    C11 C10 C9 . . 116.96(14) no
    C11 C10 C14 . . 121.90(14) no
    C9 C10 C14 . . 121.13(14) yes
    C10 C11 C12 . . 124.88(15) no
    C13 C8 C9 . . 119.32(14) no
    C13 C8 C7 . . 118.16(14) no
    C9 C8 C7 . . 122.50(14) yes
    C13 C12 C11 . . 116.00(14) no
    C13 C12 C18 . . 123.12(14) no
    C11 C12 C18 . . 120.87(14) yes
    C12 C13 C8 . . 122.39(14) no
    C6 C1 C2 . . 117.22(16) no
    C6 C1 N . . 118.20(15) no
    C2 C1 N . . 124.49(16) yes
    O C9 C10 . . 119.66(14) no
    O C9 C8 . . 119.88(14) yes
    C10 C9 C8 . . 120.45(14) yes
    C21 C18 C12 . . 109.36(14) no
    C21 C18 C20 . . 108.81(15) no
    C12 C18 C20 . . 110.42(13) no
    C21 C18 C19 . . 109.01(15) no
    C12 C18 C19 . . 111.50(14) no
    C20 C18 C19 . . 107.68(14) no
    N C7 C8 . . 122.66(15) yes
    C17 C14 C10 . . 112.19(14) no
    C17 C14 C16 . . 106.69(15) no
    C10 C14 C16 . . 111.20(13) no
    C17 C14 C15 . . 108.64(15) no
    C10 C14 C15 . . 109.07(14) yes
    C16 C14 C15 . . 108.97(15) no
    C4 C3 F1 . . 118.63(17) yes
    C4 C3 C2 . . 123.19(18) no
    F1 C3 C2 . . 118.17(18) no
    C3 C2 C1 . . 119.19(18) yes
    F2 C6 C5 . . 118.48(17) yes
    F2 C6 C1 . . 118.27(16) no
    C5 C6 C1 . . 123.24(18) no
    C3 C4 C5 . . 118.17(18) no
    C6 C5 C4 . . 118.96(19) no
    C3 C2 H2 . . 119.2(11) no
    C1 C2 H2 . . 121.6(11) no
    C14 C16 H16A . . 109.5 no
    C14 C16 H16B . . 109.5 no
    H16A C16 H16B . . 109.5 no
    C14 C16 H16C . . 109.5 no
    H16A C16 H16C . . 109.5 no
    H16B C16 H16C . . 109.5 no
    C18 C19 H19A . . 109.5 no
    C18 C19 H19B . . 109.5 no
    H19A C19 H19B . . 109.5 no
    C18 C19 H19C . . 109.5 no
    H19A C19 H19C . . 109.5 no
    H19B C19 H19C . . 109.5 no
    C14 C17 H17A . . 109.5 no
    C14 C17 H17B . . 109.5 no
    H17A C17 H17B . . 109.5 no
    C14 C17 H17C . . 109.5 no
    H17A C17 H17C . . 109.5 no
    H17B C17 H17C . . 109.5 no
    C18 C20 H20A . . 109.5 no
    C18 C20 H20B . . 109.5 no
    H20A C20 H20B . . 109.5 no
    C18 C20 H20C . . 109.5 no
    H20A C20 H20C . . 109.5 no
    H20B C20 H20C . . 109.5 no
    C3 C4 H4 . . 120.9 no
    C5 C4 H4 . . 120.9 no
    C14 C15 H15A . . 109.5 no
    C14 C15 H15B . . 109.5 no
    H15A C15 H15B . . 109.5 no
    C14 C15 H15C . . 109.5 no
    H15A C15 H15C . . 109.5 no
    H15B C15 H15C . . 109.5 no
    C6 C5 H5 . . 120.5 no
    C4 C5 H5 . . 120.5 no
    C18 C21 H21A . . 109.5 no
    C18 C21 H21B . . 109.5 no
    H21A C21 H21B . . 109.5 no
    C18 C21 H21C . . 109.5 no
    H21A C21 H21C . . 109.5 no
    H21B C21 H21C . . 109.5 no
    C10 C11 H11 . . 117.7(9) no
    C12 C11 H11 . . 117.4(9) no
    C12 C13 H13 . . 118.8 no
    C8 C13 H13 . . 118.8 no
    N C7 H7 . . 122.0(9) no
    C8 C7 H7 . . 115.3(9) no
    C9 O H0 . . 109.5 no
loop_
    _geom_torsion_atom_site_label_1
    _geom_torsion_atom_site_label_2
    _geom_torsion_atom_site_label_3
    _geom_torsion_atom_site_label_4
    _geom_torsion_site_symmetry_1
    _geom_torsion_site_symmetry_2
    _geom_torsion_site_symmetry_3
    _geom_torsion_site_symmetry_4
    _geom_torsion
    _geom_torsion_publ_flag
    C9 C10 C11 C12 . . . . -0.5(2) no
    C14 C10 C11 C12 . . . . -179.12(14) no
    C10 C11 C12 C13 . . . . 0.3(2) no
    C10 C11 C12 C18 . . . . 178.97(15) no
    C11 C12 C13 C8 . . . . 0.0(2) yes
    C18 C12 C13 C8 . . . . -178.57(14) no
    C9 C8 C13 C12 . . . . -0.2(2) no
    C7 C8 C13 C12 . . . . -178.68(14) yes
    C7 N C1 C6 . . . . 155.18(17) no
    C7 N C1 C2 . . . . -28.3(2) yes
    C11 C10 C9 O . . . . 179.42(14) no
    C14 C10 C9 O . . . . -2.0(2) no
    C11 C10 C9 C8 . . . . 0.3(2) yes
    C14 C10 C9 C8 . . . . 178.94(14) no
    C13 C8 C9 O . . . . -179.09(14) no
    C7 C8 C9 O . . . . -0.7(2) yes
    C13 C8 C9 C10 . . . . 0.0(2) no
    C7 C8 C9 C10 . . . . 178.43(14) no
    C13 C12 C18 C21 . . . . 111.27(18) no
    C11 C12 C18 C21 . . . . -67.3(2) no
    C13 C12 C18 C20 . . . . -129.03(17) no
    C11 C12 C18 C20 . . . . 52.4(2) no
    C13 C12 C18 C19 . . . . -9.4(2) yes
    C11 C12 C18 C19 . . . . 172.11(15) no
    C1 N C7 C8 . . . . 178.23(14) no
    C13 C8 C7 N . . . . 178.59(15) no
    C9 C8 C7 N . . . . 0.1(2) yes
    C11 C10 C14 C17 . . . . -4.9(2) no
    C9 C10 C14 C17 . . . . 176.53(15) no
    C11 C10 C14 C16 . . . . -124.32(17) no
    C9 C10 C14 C16 . . . . 57.1(2) no
    C11 C10 C14 C15 . . . . 115.49(18) no
    C9 C10 C14 C15 . . . . -63.06(19) no
    C4 C3 C2 C1 . . . . 1.8(3) yes
    F1 C3 C2 C1 . . . . -178.84(14) no
    C6 C1 C2 C3 . . . . -1.3(2) no
    N C1 C2 C3 . . . . -177.87(15) no
    C2 C1 C6 F2 . . . . 179.66(16) no
    N C1 C6 F2 . . . . -3.5(3) yes
    C2 C1 C6 C5 . . . . 0.6(3) no
    N C1 C6 C5 . . . . 177.43(17) no
    F1 C3 C4 C5 . . . . 179.11(17) yes
    C2 C3 C4 C5 . . . . -1.6(3) no
    F2 C6 C5 C4 . . . . -179.41(17) yes
    C1 C6 C5 C4 . . . . -0.4(3) no
    C3 C4 C5 C6 . . . . 0.8(3) no
loop_
    _geom_hbond_atom_site_label_D
    _geom_hbond_atom_site_label_H
    _geom_hbond_atom_site_label_A
    _geom_hbond_site_symmetry_A
    _geom_hbond_distance_DH
    _geom_hbond_distance_HA
    _geom_hbond_distance_DA
    _geom_hbond_angle_DHA
    _geom_hbond_publ_flag
    O H0 N . 0.820 1.878 2.615(2) 149 yes
    C16 H16A O . 0.960 2.271 2.935(3) 126 yes
    C15 H15A O . 0.960 2.404 3.038(2) 123 yes
    C7 H7 F1 1_455 1.042 2.875 3.010(2) 87 yes
    C16 H16C N 1_455 0.960 2.717 3.643(3) 162 yes
    C21 H21B F2 2_555 0.960 2.684 3.498(3) 143 yes
data_global
_journal_date_recd_electronic     2009-07-28
_journal_date_accepted     2009-10-08
_journal_name_full     'Acta Crystallographica, Section E'
_journal_year     2009
_journal_volume     65
_journal_issue     11
_journal_page_first     o2786
_journal_page_last     o2786
_journal_paper_category     QO
_journal_coeditor_code     JH2098
_publ_contact_author_name     'Dr \,Celik \"Omer'
_publ_contact_author_address
;
  Department of Physics
  Faculty of Sciences and Art
  Harran University
  63300 \,Sanl\?iurfa Turkey
;
_publ_contact_author_email     celik021@yahoo.com
_publ_contact_author_fax     '+90 414 3440050'
_publ_contact_author_phone     '+90 414 3440020'
_publ_section_title
;
2,4-Di-<i>tert</i>-butyl-6-[(2,5-difluorophenyl)iminomethyl]phenol
;
loop_
    _publ_author_name
    _publ_author_address
    '\,Celik, \"Omer'
; Department of Physics
  Faculty of Science and Art
  Harran University,
  63300 \,Sanl\?iurfa, Turkey
;
    'Kasumov, Veli T.'
;
  Department of Chemistry,
  Faculty of Science and Art
  Harran University,
  63300 \,Sanl\?iurfa, Turkey
;
    '\,Sahin, Ertan'
;
  Department of Chemistry
  Faculty of Science and Art
  Atat\"urk University
  25100 Erzurum, Turkey
;
