# Supplementary material for: 2,4-Di-tert-butyl-6-[(2,5-difluorophenyl)iminomethyl]phenol
Source: Acta Crystallogr Sect E Struct Rep Online. 2009 Oct 17;65(Pt 11):o2786. doi: 10.1107/S1600536809041099 (PMC2970961; doi:10.1107/S1600536809041099)
Supplement: Supplementary file 2 [file e-65-o2786-Isup2.hkl]

#
# h,k,l, Fo-squared, sigma(Fo-squared), Fc and phi(calc)
#
data_I
_shelx_title ' shelxlocvk2 in P 21/n'
_shelx_refln_list_code          6
_shelx_F_calc_maximum      111.50
_exptl_crystal_F_000       736.00
_reflns_d_resolution_high  0.6993
 
loop_
 _symmetry_equiv_pos_as_xyz
 'x, y, z'
 '-x+1/2, y+1/2, -z+1/2'
 '-x, -y, -z'
 'x-1/2, -y-1/2, z-1/2'
 
_cell_length_a     6.4230
_cell_length_b    17.3860
_cell_length_c    17.3370
_cell_angle_alpha  90.000
_cell_angle_beta   90.319
_cell_angle_gamma  90.000
 
loop_
 _refln_index_h
 _refln_index_k
 _refln_index_l
 _refln_F_squared_meas
 _refln_F_squared_sigma
 _refln_F_calc
 _refln_phase_calc
2 0 0 2435.01 68.52 50.61 180.0
4 0 0 980.32 39.87 28.96 180.0
6 0 0 10.49 4.15 3.36 180.0
8 0 0 7.12 4.67 1.63 0.0
2 1 0 763.69 12.62 28.41 180.0
3 1 0 208.48 8.79 14.92 0.0
6 1 0 0.58 1.94 1.05 180.0
8 1 0 3.92 2.68 1.89 0.0
9 1 0 0.00 2.77 1.76 0.0
1 2 0 3528.96 58.27 62.38 180.0
2 2 0 2713.35 43.76 52.93 0.0
4 2 0 19.12 3.20 4.04 0.0
5 2 0 19.61 4.94 3.84 180.0
6 2 0 19.38 4.13 5.27 0.0
8 2 0 0.48 2.33 1.36 180.0
1 3 0 7564.93 131.49 93.59 180.0
2 3 0 60.34 1.97 7.55 180.0
3 3 0 3460.24 73.93 56.88 0.0
4 3 0 4.66 1.33 2.04 180.0
5 3 0 10.52 2.60 2.56 0.0
6 3 0 66.41 6.95 7.59 0.0
7 3 0 29.38 6.25 5.66 0.0
8 3 0 5.87 2.23 1.27 0.0
9 3 0 1.81 3.86 1.46 180.0
1 4 0 251.13 5.73 14.84 180.0
2 4 0 1763.05 26.18 42.50 0.0
4 4 0 21.40 3.20 4.83 0.0
5 4 0 3.36 1.74 1.92 180.0
6 4 0 9.29 3.50 2.41 0.0
7 4 0 11.44 3.15 3.27 0.0
8 4 0 6.13 3.14 0.65 0.0
9 4 0 0.00 2.85 0.55 180.0
1 5 0 12.54 1.55 3.31 0.0
2 5 0 5.80 1.22 2.52 0.0
3 5 0 114.23 5.00 10.43 0.0
4 5 0 7.97 1.74 2.39 0.0
5 5 0 3.86 2.50 1.62 0.0
6 5 0 120.80 10.63 11.09 0.0
7 5 0 14.45 3.45 2.91 0.0
8 5 0 0.00 2.86 0.64 0.0
0 6 0 712.31 14.98 26.71 0.0
1 6 0 137.83 4.86 11.18 0.0
2 6 0 137.35 4.94 12.44 0.0
3 6 0 757.66 12.79 26.99 0.0
4 6 0 120.93 8.19 10.88 0.0
5 6 0 51.17 6.29 7.33 180.0
6 6 0 14.14 3.84 3.13 180.0
7 6 0 0.00 1.48 0.06 0.0
8 6 0 1.59 2.79 0.97 0.0
3 7 0 1.75 1.40 1.93 0.0
4 7 0 43.82 5.86 7.53 0.0
5 7 0 52.35 5.41 8.02 0.0
6 7 0 20.84 4.35 5.01 0.0
7 7 0 0.00 1.64 1.27 0.0
8 7 0 1.04 2.65 0.41 0.0
0 8 0 1220.30 27.93 34.61 180.0
1 8 0 5.45 0.96 1.99 0.0
2 8 0 531.77 35.55 23.47 0.0
3 8 0 45.39 4.39 5.90 0.0
4 8 0 1.50 1.61 0.79 180.0
5 8 0 4.10 1.76 2.50 0.0
6 8 0 3.07 2.60 2.37 180.0
7 8 0 5.75 3.08 2.01 180.0
8 8 0 5.12 4.56 1.87 0.0
1 9 0 16.75 1.74 3.73 0.0
2 9 0 116.58 5.98 10.08 0.0
3 9 0 49.77 4.79 6.97 180.0
4 9 0 57.13 9.13 7.54 180.0
5 9 0 16.20 3.51 4.13 0.0
6 9 0 0.00 1.13 0.77 0.0
7 9 0 7.15 4.88 1.66 0.0
8 9 0 0.63 4.43 0.80 0.0
0 10 0 80.72 5.33 9.35 0.0
2 10 0 1.16 1.67 0.66 180.0
3 10 0 129.25 9.81 12.11 0.0
4 10 0 3.51 1.94 0.33 0.0
5 10 0 5.24 2.40 2.35 0.0
6 10 0 0.00 1.06 0.18 0.0
7 10 0 0.00 2.13 0.60 0.0
8 10 0 0.00 9.32 0.11 180.0
1 11 0 0.82 0.84 1.07 0.0
2 11 0 318.09 8.92 17.40 0.0
3 11 0 150.15 10.84 12.28 180.0
4 11 0 1.09 2.06 1.31 180.0
5 11 0 124.53 13.04 10.84 0.0
6 11 0 8.19 5.98 2.33 180.0
7 11 0 8.28 11.96 1.24 180.0
8 11 0 8.67 4.85 2.06 180.0
0 12 0 77.70 8.41 7.97 0.0
1 12 0 50.97 4.46 7.35 0.0
2 12 0 0.00 1.77 0.28 180.0
3 12 0 406.74 19.98 19.97 0.0
4 12 0 37.44 5.27 5.84 0.0
5 12 0 1.82 4.63 0.85 180.0
6 12 0 0.55 2.81 1.62 180.0
7 12 0 6.94 3.98 1.67 180.0
8 12 0 6.69 4.53 1.60 180.0
1 13 0 252.85 11.97 16.52 0.0
2 13 0 165.91 12.12 12.72 180.0
3 13 0 239.12 15.03 15.20 180.0
4 13 0 10.19 2.92 3.51 180.0
6 13 0 3.06 3.10 0.11 180.0
7 13 0 0.00 4.10 0.05 180.0
0 14 0 139.60 13.04 11.66 0.0
1 14 0 97.11 9.08 9.23 180.0
2 14 0 285.87 17.85 16.81 0.0
3 14 0 17.23 4.33 3.41 180.0
4 14 0 60.57 9.32 6.60 180.0
5 14 0 0.00 4.79 0.52 0.0
6 14 0 9.34 4.12 2.80 180.0
7 14 0 0.00 8.91 0.28 180.0
1 15 0 18.82 3.71 4.91 180.0
2 15 0 564.18 43.27 22.92 180.0
3 15 0 41.99 9.09 6.59 0.0
4 15 0 5.65 6.48 3.78 180.0
5 15 0 19.28 6.02 4.28 180.0
6 15 0 12.31 4.52 2.82 0.0
7 15 0 5.19 4.90 0.92 0.0
0 16 0 6.86 2.72 2.79 180.0
1 16 0 96.88 7.61 10.16 0.0
2 16 0 127.76 12.27 11.35 0.0
3 16 0 5.18 6.08 0.26 180.0
5 16 0 18.14 6.44 3.30 180.0
6 16 0 3.05 3.49 1.12 0.0
7 16 0 0.00 4.45 0.11 0.0
1 17 0 72.98 6.39 8.98 180.0
2 17 0 24.64 5.78 4.04 180.0
3 17 0 2.34 2.46 2.71 0.0
4 17 0 0.42 8.56 1.06 180.0
5 17 0 30.28 8.31 3.77 0.0
6 17 0 11.73 5.40 1.55 0.0
0 18 0 14.07 4.94 4.52 0.0
1 18 0 22.49 4.56 5.12 0.0
3 18 0 0.00 1.77 0.10 0.0
4 18 0 12.54 4.89 2.16 0.0
5 18 0 0.63 6.42 1.98 180.0
6 18 0 0.00 3.43 1.35 0.0
1 19 0 2.09 4.45 1.75 180.0
2 19 0 3.08 7.84 0.40 180.0
3 19 0 0.00 2.56 1.11 0.0
4 19 0 1.94 2.94 1.27 0.0
5 19 0 6.67 5.76 2.70 0.0
0 20 0 23.29 6.53 4.19 0.0
1 20 0 0.52 2.58 1.69 0.0
2 20 0 6.22 3.04 1.42 0.0
3 20 0 0.00 5.11 0.32 180.0
4 20 0 5.96 4.48 2.00 0.0
5 20 0 3.15 5.12 0.15 180.0
1 21 0 6.83 5.30 1.48 0.0
2 21 0 0.00 6.31 0.29 180.0
3 21 0 10.32 4.11 1.59 0.0
4 21 0 8.20 3.33 2.52 0.0
0 22 0 9.38 3.99 2.36 0.0
1 22 0 6.30 3.39 2.36 0.0
3 22 0 0.00 4.42 0.67 0.0
4 22 0 0.00 6.39 0.35 0.0
1 23 0 3.92 6.55 2.53 0.0
2 23 0 1.30 3.34 0.75 180.0
3 23 0 1.69 4.05 0.52 180.0
0 24 0 0.98 12.09 0.81 0.0
1 24 0 6.74 4.65 0.35 0.0
2 24 0 3.56 5.34 0.68 180.0
-9 0 1 0.00 8.97 1.19 180.0
-7 0 1 71.70 10.91 9.02 0.0
-5 0 1 2.87 2.81 1.85 0.0
-3 0 1 1513.40 41.12 37.07 0.0
-1 0 1 3706.00 83.33 63.73 0.0
3 0 1 1108.85 29.71 31.83 180.0
5 0 1 29.68 5.45 4.81 180.0
7 0 1 0.00 6.02 0.74 180.0
9 0 1 0.00 4.67 1.77 180.0
-9 1 1 5.29 4.27 0.42 180.0
-8 1 1 7.63 2.95 2.88 180.0
-7 1 1 0.00 2.55 0.23 0.0
-6 1 1 7.58 2.96 2.78 0.0
-5 1 1 3.92 1.75 1.65 0.0
-4 1 1 115.25 7.29 10.18 180.0
-3 1 1 35.09 1.73 5.90 0.0
-2 1 1 4.47 0.94 2.36 0.0
-1 1 1 308.50 6.47 18.22 180.0
1 1 1 18.82 2.08 3.95 0.0
2 1 1 1792.97 30.85 44.37 0.0
3 1 1 752.37 15.43 25.90 0.0
4 1 1 924.29 25.94 29.60 0.0
6 1 1 134.15 9.06 10.81 180.0
7 1 1 1.94 3.79 1.34 180.0
8 1 1 10.15 3.65 1.89 0.0
9 1 1 0.13 2.27 0.99 180.0
-9 2 1 1.22 3.37 1.51 0.0
-8 2 1 0.48 1.87 0.50 180.0
-7 2 1 36.43 5.92 5.93 0.0
-6 2 1 2.19 2.10 0.90 0.0
-5 2 1 85.41 8.62 8.87 0.0
-4 2 1 435.29 11.53 20.23 0.0
-3 2 1 572.25 10.20 23.91 180.0
-2 2 1 166.95 5.28 13.18 180.0
-1 2 1 3780.47 60.90 65.59 0.0
0 2 1 582.13 9.45 25.51 180.0
1 2 1 3951.49 62.08 66.65 0.0
2 2 1 90.56 3.03 9.61 180.0
3 2 1 2996.27 55.01 53.18 180.0
4 2 1 122.26 8.56 10.62 0.0
5 2 1 69.61 8.24 8.78 180.0
6 2 1 39.61 6.94 6.28 180.0
7 2 1 21.01 5.16 4.02 180.0
8 2 1 0.00 3.05 0.65 180.0
9 2 1 0.00 2.51 0.31 0.0
-9 3 1 0.00 9.82 0.20 180.0
-8 3 1 1.11 1.74 1.03 0.0
-7 3 1 43.44 7.05 6.96 0.0
-6 3 1 20.15 3.79 4.59 180.0
-5 3 1 74.43 8.84 7.70 180.0
-4 3 1 19.38 2.64 4.79 180.0
-2 3 1 57.45 2.22 8.12 0.0
-1 3 1 7440.54 116.74 92.50 0.0
0 3 1 1159.27 18.21 36.30 0.0
1 3 1 487.50 10.50 22.81 180.0
2 3 1 24.41 1.27 4.97 180.0
3 3 1 466.48 13.98 21.36 0.0
4 3 1 101.76 6.10 10.88 0.0
5 3 1 39.83 5.63 6.60 180.0
6 3 1 9.14 3.60 2.47 180.0
7 3 1 3.70 2.52 1.69 0.0
8 3 1 2.43 1.89 0.24 180.0
9 3 1 0.60 3.04 0.77 0.0
-9 4 1 5.02 9.54 0.18 0.0
-8 4 1 0.00 2.14 0.33 180.0
-7 4 1 4.77 3.25 0.77 0.0
-6 4 1 119.10 10.63 10.25 0.0
-5 4 1 237.94 11.94 14.97 0.0
-4 4 1 41.60 3.47 6.27 0.0
-3 4 1 1164.60 19.10 33.91 0.0
-2 4 1 3.10 1.34 1.97 180.0
-1 4 1 3298.52 52.38 59.38 180.0
0 4 1 2102.29 67.29 47.56 180.0
1 4 1 172.70 7.11 13.38 0.0
3 4 1 489.62 14.32 21.05 180.0
4 4 1 46.92 3.88 7.22 180.0
5 4 1 1.86 1.53 0.07 0.0
6 4 1 57.38 6.53 7.35 180.0
7 4 1 5.25 3.49 2.38 180.0
8 4 1 7.57 3.01 1.98 0.0
9 4 1 8.73 7.47 0.08 180.0
-8 5 1 0.00 2.26 0.94 180.0
-7 5 1 39.25 5.89 5.56 0.0
-6 5 1 0.55 1.64 1.50 180.0
-5 5 1 111.63 11.14 10.19 180.0
-4 5 1 31.84 3.57 5.18 0.0
-3 5 1 476.39 13.47 22.01 0.0
-2 5 1 546.26 10.70 23.05 0.0
-1 5 1 2108.08 53.25 46.62 0.0
2 5 1 420.93 9.76 20.49 0.0
3 5 1 106.72 4.67 10.89 180.0
4 5 1 9.68 1.91 2.54 180.0
5 5 1 13.68 2.69 3.64 0.0
6 5 1 103.99 10.81 10.66 0.0
7 5 1 0.00 1.80 1.31 0.0
8 5 1 1.95 3.54 0.96 180.0
-8 6 1 0.00 2.97 0.44 180.0
-7 6 1 2.81 2.85 0.77 180.0
-6 6 1 2.11 1.81 1.79 0.0
-5 6 1 3.37 1.59 1.48 0.0
-4 6 1 231.28 9.51 15.11 0.0
-3 6 1 112.92 4.73 10.71 0.0
-2 6 1 587.84 9.03 23.60 180.0
-1 6 1 931.78 14.15 30.38 180.0
0 6 1 3343.90 53.28 59.06 0.0
1 6 1 363.60 8.36 19.62 0.0
2 6 1 256.19 5.90 16.23 180.0
4 6 1 62.66 4.76 7.62 180.0
5 6 1 0.66 2.18 1.19 180.0
7 6 1 12.80 3.38 3.96 0.0
8 6 1 4.45 5.05 0.44 180.0
-8 7 1 0.02 6.00 0.92 0.0
-7 7 1 0.24 3.05 0.30 180.0
-6 7 1 12.44 2.95 3.65 180.0
-5 7 1 44.54 5.26 6.51 180.0
-4 7 1 183.12 8.67 13.45 180.0
-3 7 1 189.99 7.79 13.22 0.0
-2 7 1 90.98 3.82 10.14 0.0
-1 7 1 310.82 6.64 18.26 0.0
0 7 1 2282.88 36.75 48.64 0.0
1 7 1 356.37 7.46 18.66 0.0
2 7 1 46.41 4.24 6.34 0.0
3 7 1 250.52 11.14 14.66 180.0
4 7 1 26.95 3.56 5.19 0.0
5 7 1 6.03 1.73 2.19 0.0
6 7 1 46.31 7.01 7.12 0.0
7 7 1 14.09 4.50 3.13 0.0
8 7 1 0.00 3.87 0.99 180.0
-8 8 1 0.00 5.16 1.10 180.0
-7 8 1 0.84 3.14 1.05 180.0
-6 8 1 2.72 1.92 2.27 180.0
-5 8 1 1.57 2.59 1.70 0.0
-4 8 1 127.46 8.66 10.97 0.0
-3 8 1 135.35 8.08 11.34 180.0
-2 8 1 319.64 9.99 18.25 180.0
-1 8 1 109.44 3.57 10.67 0.0
0 8 1 659.34 10.14 25.40 0.0
1 8 1 231.98 5.11 14.17 0.0
2 8 1 90.67 4.40 9.42 0.0
3 8 1 88.51 7.01 9.29 0.0
4 8 1 39.13 5.03 6.07 0.0
5 8 1 14.13 2.87 3.59 180.0
6 8 1 12.25 2.40 3.48 180.0
7 8 1 16.21 6.64 3.81 0.0
8 8 1 8.17 8.86 1.81 180.0
-8 9 1 0.00 3.44 0.27 180.0
-7 9 1 11.75 6.82 3.18 0.0
-6 9 1 1.52 1.80 0.22 180.0
-5 9 1 1.88 1.19 0.72 180.0
-4 9 1 85.02 11.41 9.34 0.0
-3 9 1 0.00 1.65 0.10 0.0
-2 9 1 27.16 2.53 5.00 0.0
-1 9 1 266.89 7.92 16.15 180.0
0 9 1 510.44 17.45 21.52 0.0
1 9 1 336.88 9.49 17.49 0.0
2 9 1 16.99 2.34 3.70 180.0
3 9 1 27.15 3.14 5.30 0.0
4 9 1 137.72 13.70 11.86 0.0
5 9 1 0.00 1.11 1.01 0.0
6 9 1 4.73 2.31 2.83 0.0
7 9 1 11.26 4.51 2.75 0.0
8 9 1 14.05 6.00 3.14 180.0
-8 10 1 11.68 6.06 3.08 180.0
-7 10 1 1.87 3.84 2.15 0.0
-6 10 1 2.24 2.49 0.89 180.0
-5 10 1 16.45 4.25 3.32 0.0
-4 10 1 94.47 8.83 10.46 0.0
-3 10 1 132.57 9.87 11.45 0.0
0 10 1 471.56 13.86 21.08 180.0
1 10 1 10.16 1.96 3.70 180.0
2 10 1 142.98 9.69 11.45 0.0
3 10 1 44.07 5.36 7.31 0.0
4 10 1 262.89 12.34 15.98 0.0
5 10 1 7.62 2.58 3.42 180.0
6 10 1 0.91 3.82 1.51 0.0
7 10 1 5.11 4.70 0.99 180.0
8 10 1 22.14 8.53 4.38 180.0
-8 11 1 4.89 5.29 1.07 0.0
-7 11 1 7.26 4.45 1.24 0.0
-6 11 1 2.10 2.64 1.05 180.0
-5 11 1 0.00 2.37 0.87 0.0
-4 11 1 4.57 1.76 0.86 180.0
-3 11 1 0.00 1.60 0.25 180.0
-2 11 1 84.71 6.19 9.10 0.0
-1 11 1 139.07 8.27 11.09 180.0
0 11 1 683.05 15.78 26.17 0.0
1 11 1 6.29 2.17 1.88 0.0
2 11 1 0.61 1.56 0.86 0.0
3 11 1 13.77 4.03 3.76 180.0
4 11 1 28.85 4.41 4.80 0.0
5 11 1 10.86 3.99 2.70 180.0
6 11 1 0.38 1.53 0.31 0.0
7 11 1 6.77 4.42 1.41 0.0
8 11 1 5.93 4.02 0.70 180.0
-8 12 1 4.12 4.10 1.40 180.0
-7 12 1 5.94 4.10 3.06 0.0
-6 12 1 1.96 5.37 2.62 180.0
-5 12 1 17.66 5.39 3.44 0.0
-4 12 1 39.29 5.71 6.66 180.0
-2 12 1 136.54 8.43 11.38 0.0
-1 12 1 108.74 6.95 10.60 0.0
0 12 1 415.09 9.96 20.73 0.0
1 12 1 31.15 4.45 4.96 180.0
2 12 1 250.72 12.54 15.63 180.0
3 12 1 257.82 12.92 16.07 0.0
4 12 1 17.25 4.02 3.93 0.0
5 12 1 54.76 7.55 7.37 180.0
6 12 1 2.69 4.62 1.50 180.0
7 12 1 3.21 2.35 0.20 180.0
8 12 1 8.13 5.77 1.28 0.0
-7 13 1 4.83 10.52 0.66 0.0
-6 13 1 12.28 4.57 2.79 180.0
-5 13 1 2.97 4.73 1.74 180.0
-4 13 1 10.04 2.94 3.59 180.0
-3 13 1 72.31 8.11 8.51 180.0
-2 13 1 215.09 15.01 15.05 0.0
-1 13 1 20.40 3.50 4.56 0.0
0 13 1 36.22 4.17 5.50 180.0
1 13 1 108.35 7.79 10.46 180.0
3 13 1 24.84 4.88 5.59 180.0
4 13 1 64.00 5.48 8.22 0.0
5 13 1 14.65 3.09 3.58 180.0
6 13 1 24.14 7.68 4.36 0.0
7 13 1 2.92 3.94 2.36 0.0
-7 14 1 5.08 3.28 0.69 0.0
-6 14 1 0.00 2.25 0.34 180.0
-5 14 1 39.12 11.56 6.43 0.0
-3 14 1 6.92 2.24 2.60 0.0
-2 14 1 0.75 2.59 1.20 180.0
-1 14 1 7.78 2.06 3.48 0.0
0 14 1 44.61 5.35 6.26 180.0
1 14 1 29.56 3.95 5.36 180.0
2 14 1 146.54 10.21 12.25 0.0
3 14 1 39.72 6.32 6.05 0.0
4 14 1 3.60 3.63 0.66 0.0
5 14 1 3.13 4.71 1.95 180.0
6 14 1 2.12 7.54 1.60 180.0
7 14 1 2.38 5.89 0.53 180.0
-7 15 1 0.00 5.11 0.41 180.0
-6 15 1 10.61 3.83 3.33 180.0
-5 15 1 0.55 3.79 0.22 180.0
-4 15 1 25.14 3.62 4.49 0.0
-3 15 1 28.26 6.82 4.66 0.0
-2 15 1 144.14 10.45 12.00 180.0
-1 15 1 66.66 6.99 9.12 180.0
0 15 1 49.64 6.82 7.56 0.0
1 15 1 101.22 13.55 10.11 180.0
2 15 1 72.24 8.10 8.79 0.0
3 15 1 11.11 3.51 4.10 0.0
4 15 1 2.34 3.31 2.07 180.0
5 15 1 13.48 3.83 2.58 0.0
6 15 1 10.95 5.90 3.41 0.0
7 15 1 1.93 3.25 0.41 0.0
-7 16 1 0.00 9.25 0.70 0.0
-6 16 1 3.96 4.11 0.17 0.0
-5 16 1 9.52 3.46 1.68 0.0
-4 16 1 11.33 3.00 3.11 180.0
-3 16 1 15.41 4.25 3.20 0.0
-2 16 1 0.42 2.07 0.21 0.0
-1 16 1 9.22 3.16 3.48 0.0
0 16 1 10.05 3.06 2.73 0.0
1 16 1 87.53 6.10 9.49 0.0
2 16 1 3.48 4.05 1.95 0.0
3 16 1 118.39 15.37 10.39 180.0
4 16 1 6.42 6.03 1.64 180.0
5 16 1 1.35 4.50 0.74 180.0
6 16 1 0.23 3.03 0.05 180.0
7 16 1 12.27 11.85 0.34 180.0
-6 17 1 3.54 5.15 1.28 180.0
-5 17 1 0.46 4.25 0.08 180.0
-4 17 1 4.10 5.35 2.12 0.0
-3 17 1 16.84 3.91 3.04 180.0
-2 17 1 47.89 7.96 7.39 180.0
-1 17 1 2.00 3.28 1.26 0.0
0 17 1 2.10 2.65 1.74 180.0
1 17 1 1.67 3.83 0.50 180.0
2 17 1 65.06 9.09 7.66 0.0
3 17 1 6.10 4.90 3.30 180.0
4 17 1 8.40 3.52 1.12 0.0
5 17 1 7.08 4.93 2.68 0.0
6 17 1 0.00 2.18 0.64 0.0
-6 18 1 5.22 6.48 0.37 0.0
-5 18 1 3.14 3.75 1.17 0.0
-4 18 1 0.00 3.90 1.18 180.0
-3 18 1 5.87 5.36 1.41 0.0
-2 18 1 23.33 4.97 5.10 180.0
-1 18 1 13.06 4.16 3.92 0.0
2 18 1 4.13 2.37 0.74 180.0
3 18 1 0.54 3.45 0.61 180.0
4 18 1 6.56 3.95 1.75 180.0
5 18 1 4.52 5.30 1.18 180.0
6 18 1 1.35 3.52 0.09 0.0
-5 19 1 4.51 7.52 0.11 0.0
-4 19 1 1.44 3.10 1.55 180.0
-3 19 1 32.67 7.83 4.45 180.0
-2 19 1 7.47 2.93 1.54 180.0
-1 19 1 6.17 2.90 0.80 0.0
0 19 1 4.24 6.05 2.75 180.0
1 19 1 20.58 3.36 4.44 0.0
2 19 1 3.22 2.56 1.51 0.0
3 19 1 7.09 9.94 1.66 180.0
5 19 1 0.69 10.21 1.67 0.0
-5 20 1 4.52 3.48 0.27 180.0
-4 20 1 2.15 5.76 1.41 0.0
-3 20 1 3.82 6.05 1.56 0.0
-2 20 1 0.00 9.07 0.67 0.0
-1 20 1 11.22 2.72 3.92 0.0
0 20 1 10.54 4.59 4.35 180.0
1 20 1 40.12 6.48 6.40 180.0
2 20 1 13.12 3.93 2.81 0.0
3 20 1 3.84 5.84 1.46 180.0
4 20 1 3.58 3.54 1.68 180.0
5 20 1 0.00 7.78 0.63 0.0
-4 21 1 8.16 3.61 0.61 180.0
-3 21 1 0.00 2.26 0.98 0.0
-2 21 1 1.63 3.56 0.12 0.0
-1 21 1 12.48 4.45 3.24 0.0
0 21 1 11.84 2.96 3.47 0.0
1 21 1 5.88 6.24 1.79 0.0
2 21 1 1.46 2.46 1.99 180.0
3 21 1 0.23 3.06 1.08 0.0
4 21 1 15.45 8.39 1.32 180.0
-4 22 1 4.12 4.64 0.10 0.0
-3 22 1 2.00 5.97 2.04 0.0
-2 22 1 3.36 3.88 1.11 0.0
-1 22 1 3.52 3.47 0.67 180.0
0 22 1 0.33 2.94 0.72 180.0
1 22 1 0.00 4.02 1.49 180.0
2 22 1 0.00 5.91 0.71 0.0
3 22 1 0.04 3.39 1.53 180.0
4 22 1 7.10 3.80 0.00 0.0
-3 23 1 1.82 3.77 0.69 180.0
-2 23 1 0.00 4.40 0.96 0.0
-1 23 1 6.86 5.26 1.30 0.0
0 23 1 5.44 6.17 0.24 0.0
1 23 1 5.76 3.65 1.01 180.0
2 23 1 0.00 3.04 0.96 0.0
3 23 1 1.65 4.50 0.87 0.0
-2 24 1 0.00 2.83 0.41 180.0
-1 24 1 0.00 5.91 0.15 0.0
0 24 1 2.35 6.29 2.01 180.0
1 24 1 0.00 2.24 0.15 0.0
2 24 1 7.82 5.66 1.40 0.0
-8 0 2 7.81 11.46 2.77 0.0
-6 0 2 0.00 6.29 3.10 180.0
-4 0 2 336.08 11.99 17.60 0.0
-2 0 2 2153.73 49.69 48.57 180.0
2 0 2 6.34 2.06 2.52 0.0
4 0 2 50.37 6.97 6.45 180.0
6 0 2 192.35 21.83 13.29 0.0
8 0 2 6.22 4.08 1.83 180.0
-9 1 2 2.79 4.02 0.79 180.0
-8 1 2 10.76 5.78 2.48 0.0
-7 1 2 31.53 4.79 5.19 180.0
-6 1 2 27.01 4.16 4.80 0.0
-5 1 2 0.00 2.21 0.61 0.0
-4 1 2 204.75 12.20 14.32 180.0
-3 1 2 577.12 10.70 23.92 0.0
-2 1 2 114.59 3.68 10.10 180.0
0 1 2 139.46 4.37 12.39 180.0
2 1 2 319.69 6.63 18.71 0.0
3 1 2 116.17 4.10 11.33 0.0
4 1 2 214.63 9.66 13.73 180.0
5 1 2 1.14 1.95 0.05 180.0
6 1 2 19.92 4.71 3.80 0.0
7 1 2 4.00 3.36 2.53 0.0
8 1 2 0.00 2.60 0.18 0.0
9 1 2 5.76 2.73 0.59 0.0
-9 2 2 0.00 4.84 0.24 0.0
-8 2 2 0.00 2.56 0.87 180.0
-7 2 2 2.59 2.97 0.30 180.0
-6 2 2 0.00 2.87 0.51 0.0
-5 2 2 189.79 8.99 12.87 0.0
-3 2 2 65.85 3.89 7.34 180.0
0 2 2 2749.97 44.19 55.28 180.0
1 2 2 8.65 0.95 3.25 180.0
2 2 2 495.34 10.37 22.52 180.0
3 2 2 171.45 7.70 12.56 0.0
4 2 2 12.33 2.39 3.88 0.0
5 2 2 14.16 3.66 3.20 0.0
6 2 2 10.11 4.65 3.64 0.0
7 2 2 8.90 2.53 2.69 0.0
8 2 2 0.43 2.20 0.51 0.0
9 2 2 0.06 2.73 0.53 180.0
-9 3 2 2.56 7.68 0.02 0.0
-8 3 2 7.66 3.27 2.11 0.0
-7 3 2 42.59 7.26 5.69 180.0
-6 3 2 0.95 2.90 0.20 180.0
-5 3 2 7.03 3.22 2.11 180.0
-4 3 2 5.66 1.34 2.35 0.0
-3 3 2 8.24 1.58 2.46 180.0
-2 3 2 917.59 14.77 30.19 0.0
2 3 2 882.58 13.07 28.83 0.0
4 3 2 133.50 7.49 11.32 0.0
5 3 2 4.84 1.56 2.13 180.0
6 3 2 4.21 2.26 1.97 0.0
7 3 2 0.00 1.78 0.91 0.0
8 3 2 10.14 3.77 2.67 180.0
9 3 2 0.00 3.46 0.73 0.0
-9 4 2 5.83 5.96 0.81 180.0
-8 4 2 1.52 1.96 0.02 180.0
-7 4 2 9.45 3.08 2.95 180.0
-6 4 2 26.59 5.79 4.58 0.0
-5 4 2 64.97 9.60 8.97 0.0
-4 4 2 371.56 7.79 18.27 180.0
-3 4 2 144.96 6.00 12.10 180.0
-2 4 2 1598.10 25.11 39.39 180.0
-1 4 2 5103.41 81.26 73.77 180.0
0 4 2 216.88 4.65 14.87 0.0
1 4 2 3.31 1.05 1.77 180.0
2 4 2 577.62 9.03 23.77 0.0
4 4 2 9.77 1.65 3.09 0.0
5 4 2 10.45 2.16 3.07 180.0
6 4 2 13.48 4.95 2.90 180.0
7 4 2 17.63 4.41 4.22 0.0
8 4 2 0.81 1.51 0.71 0.0
9 4 2 0.26 2.13 0.53 180.0
-8 5 2 5.91 2.87 1.29 0.0
-7 5 2 5.56 3.53 1.61 0.0
-6 5 2 12.89 3.26 3.04 180.0
-5 5 2 68.42 6.76 8.38 180.0
-4 5 2 125.52 6.54 11.05 180.0
-2 5 2 2699.98 46.68 52.35 0.0
-1 5 2 2422.58 38.86 50.73 0.0
0 5 2 24.16 1.14 4.90 180.0
2 5 2 1437.23 21.61 37.95 180.0
3 5 2 399.82 12.75 20.20 180.0
4 5 2 58.87 5.71 8.06 0.0
5 5 2 13.49 2.87 3.61 0.0
6 5 2 47.59 8.78 7.39 180.0
7 5 2 4.26 2.59 1.57 180.0
8 5 2 0.00 3.88 0.90 0.0
-8 6 2 0.00 3.34 0.53 0.0
-7 6 2 1.00 2.79 0.74 180.0
-5 6 2 2.76 1.44 1.36 180.0
-4 6 2 0.96 1.74 0.83 180.0
-3 6 2 161.25 6.71 12.29 180.0
-2 6 2 1205.31 18.03 33.25 180.0
-1 6 2 155.21 5.21 12.71 180.0
0 6 2 4478.82 71.66 69.34 180.0
1 6 2 657.12 10.04 26.13 0.0
2 6 2 3887.74 69.10 59.98 0.0
3 6 2 1277.86 22.44 34.72 180.0
4 6 2 7.23 1.54 2.56 0.0
5 6 2 12.48 2.41 3.57 180.0
6 6 2 2.12 2.11 0.34 0.0
7 6 2 6.39 6.36 2.78 0.0
8 6 2 0.00 5.30 1.62 180.0
-8 7 2 4.45 4.27 0.90 180.0
-7 7 2 21.32 4.66 4.44 0.0
-6 7 2 4.03 1.77 2.45 0.0
-5 7 2 45.12 4.98 6.43 0.0
-4 7 2 61.15 4.68 7.77 180.0
-3 7 2 91.61 5.26 9.71 0.0
-2 7 2 1.83 0.87 1.38 0.0
-1 7 2 307.08 6.49 16.86 180.0
0 7 2 138.14 4.45 11.54 0.0
1 7 2 150.20 4.84 13.14 0.0
3 7 2 79.19 6.64 8.50 180.0
4 7 2 5.97 1.43 2.89 0.0
5 7 2 16.12 2.85 4.75 180.0
6 7 2 0.23 2.49 0.16 180.0
7 7 2 20.90 6.69 4.39 180.0
8 7 2 5.25 3.11 2.32 180.0
-8 8 2 2.26 7.19 0.33 0.0
-7 8 2 0.00 7.18 2.16 180.0
-6 8 2 6.34 1.56 2.18 0.0
-5 8 2 31.73 4.05 5.53 0.0
-4 8 2 4.79 1.20 1.92 180.0
-3 8 2 62.68 4.97 7.67 180.0
-2 8 2 546.56 17.31 22.69 180.0
-1 8 2 724.05 11.40 26.96 180.0
0 8 2 239.34 5.15 14.14 0.0
1 8 2 495.43 14.79 22.21 0.0
2 8 2 0.00 0.99 0.29 180.0
3 8 2 202.05 8.36 13.79 180.0
4 8 2 179.05 8.52 13.85 0.0
6 8 2 17.12 2.80 4.49 180.0
7 8 2 35.75 10.80 4.72 180.0
8 8 2 0.00 6.71 0.25 180.0
-8 9 2 0.00 4.11 0.07 0.0
-7 9 2 11.03 3.87 2.42 0.0
-6 9 2 2.81 1.90 1.39 0.0
-5 9 2 21.38 3.39 4.87 0.0
-4 9 2 349.49 15.44 18.87 180.0
-3 9 2 160.31 8.61 13.06 180.0
-2 9 2 7.16 1.49 2.47 180.0
-1 9 2 778.64 13.49 28.21 0.0
0 9 2 626.00 11.49 23.95 0.0
1 9 2 19.12 1.73 3.84 0.0
2 9 2 6.44 1.53 2.51 180.0
3 9 2 37.99 4.05 6.03 180.0
4 9 2 13.28 2.98 3.40 0.0
5 9 2 70.70 7.43 8.44 180.0
6 9 2 24.53 3.06 4.39 180.0
7 9 2 27.94 7.61 4.72 180.0
8 9 2 1.84 6.99 0.91 0.0
-8 10 2 0.00 2.84 0.62 0.0
-7 10 2 3.54 3.51 1.69 180.0
-6 10 2 0.89 1.89 0.91 180.0
-5 10 2 6.11 2.05 1.83 180.0
-4 10 2 31.25 4.64 5.45 180.0
-3 10 2 1.87 2.58 2.28 0.0
-2 10 2 14.39 2.10 3.82 180.0
-1 10 2 1004.34 17.22 30.75 0.0
0 10 2 14.27 1.96 3.40 0.0
1 10 2 234.33 8.23 15.58 180.0
2 10 2 4.01 2.24 2.10 0.0
3 10 2 3.15 1.42 1.00 0.0
4 10 2 0.00 1.89 0.12 0.0
5 10 2 5.62 1.81 1.79 180.0
6 10 2 4.15 2.03 1.67 180.0
7 10 2 14.04 5.00 3.33 180.0
8 10 2 0.00 4.08 1.67 0.0
-8 11 2 5.03 7.50 0.83 0.0
-7 11 2 2.43 4.25 0.60 180.0
-6 11 2 0.56 2.02 0.15 180.0
-5 11 2 8.34 2.49 2.75 180.0
-4 11 2 203.46 9.59 13.74 180.0
-3 11 2 688.05 29.91 26.47 0.0
-2 11 2 29.15 3.44 5.28 0.0
-1 11 2 65.13 5.96 8.34 0.0
0 11 2 478.69 10.65 21.21 0.0
1 11 2 279.67 6.12 16.46 180.0
2 11 2 6.49 1.71 2.10 0.0
3 11 2 45.17 5.39 6.55 180.0
4 11 2 174.70 8.97 12.59 180.0
5 11 2 37.24 5.68 6.55 180.0
6 11 2 2.60 1.72 1.54 180.0
7 11 2 0.00 5.23 0.87 0.0
8 11 2 27.02 17.99 4.67 0.0
-7 12 2 0.90 5.15 2.34 180.0
-6 12 2 1.20 2.33 0.10 180.0
-5 12 2 0.00 2.98 0.23 0.0
-4 12 2 49.54 5.90 7.62 0.0
-3 12 2 1116.73 58.57 33.02 0.0
-2 12 2 0.53 1.18 1.35 0.0
-1 12 2 10.63 2.44 3.36 180.0
0 12 2 98.61 5.93 10.43 180.0
1 12 2 156.49 8.25 11.56 180.0
2 12 2 45.38 5.18 6.60 180.0
3 12 2 4.85 1.66 1.77 0.0
4 12 2 24.75 3.93 5.45 180.0
5 12 2 8.39 2.66 3.02 0.0
6 12 2 0.89 2.44 1.04 0.0
7 12 2 2.76 6.78 0.26 180.0
-7 13 2 0.00 3.32 0.95 180.0
-6 13 2 0.00 4.16 1.16 180.0
-5 13 2 0.65 2.46 0.90 0.0
-4 13 2 15.19 3.21 3.91 0.0
-3 13 2 590.21 30.83 23.24 0.0
-2 13 2 46.87 5.60 7.15 180.0
-1 13 2 110.74 8.43 10.15 180.0
0 13 2 11.67 2.29 3.35 180.0
1 13 2 2.59 1.82 0.03 0.0
2 13 2 410.09 20.10 19.50 0.0
3 13 2 82.94 7.19 9.16 180.0
4 13 2 53.28 5.46 7.31 180.0
5 13 2 0.00 1.99 0.42 0.0
6 13 2 6.98 2.73 2.97 0.0
7 13 2 0.00 3.05 0.14 0.0
-7 14 2 1.29 4.02 0.00 180.0
-6 14 2 29.36 6.81 4.13 0.0
-4 14 2 2.44 3.62 1.07 0.0
-3 14 2 0.87 2.32 1.86 0.0
-2 14 2 65.87 5.83 7.94 180.0
-1 14 2 81.96 7.46 9.28 0.0
0 14 2 8.18 2.35 3.14 0.0
1 14 2 32.05 3.93 5.60 0.0
2 14 2 231.72 13.38 15.10 180.0
3 14 2 4.06 3.63 0.08 180.0
4 14 2 2.72 1.60 1.49 0.0
5 14 2 5.13 2.18 0.89 0.0
6 14 2 4.51 5.43 0.04 0.0
7 14 2 4.30 3.15 0.29 0.0
-7 15 2 1.80 4.25 0.39 180.0
-6 15 2 6.78 6.18 2.64 0.0
-5 15 2 0.00 2.27 0.59 0.0
-4 15 2 0.00 2.01 0.75 180.0
-3 15 2 0.00 1.76 1.16 0.0
-2 15 2 178.60 13.93 13.92 180.0
-1 15 2 28.27 4.02 5.64 0.0
0 15 2 16.47 2.68 3.61 0.0
2 15 2 171.66 14.66 12.74 0.0
3 15 2 4.07 2.30 1.97 0.0
4 15 2 2.27 2.14 0.32 0.0
5 15 2 0.31 2.21 1.75 0.0
6 15 2 2.83 5.23 0.80 180.0
7 15 2 4.08 3.65 0.02 0.0
-6 16 2 4.90 5.03 2.66 0.0
-5 16 2 6.88 3.51 1.72 0.0
-4 16 2 23.33 4.73 4.39 180.0
-3 16 2 18.01 4.32 4.78 0.0
-2 16 2 2.29 2.43 0.54 180.0
-1 16 2 8.77 2.37 2.84 180.0
0 16 2 3.82 1.35 1.64 180.0
1 16 2 57.72 6.36 8.05 180.0
2 16 2 19.34 4.57 4.63 180.0
3 16 2 36.50 6.66 6.02 0.0
4 16 2 0.00 1.87 1.56 0.0
5 16 2 12.62 3.42 3.52 0.0
6 16 2 1.44 2.98 0.71 180.0
-6 17 2 8.79 4.02 1.91 0.0
-5 17 2 0.00 5.32 0.52 180.0
-4 17 2 17.52 4.06 4.17 0.0
-3 17 2 16.97 2.68 3.59 180.0
-2 17 2 12.99 2.83 3.52 180.0
-1 17 2 1.03 2.49 1.05 180.0
0 17 2 2.92 3.01 0.63 180.0
1 17 2 186.64 16.48 13.53 0.0
2 17 2 5.25 3.92 2.77 0.0
3 17 2 19.06 3.64 4.30 0.0
4 17 2 14.45 3.80 3.84 0.0
5 17 2 8.70 5.32 3.51 180.0
6 17 2 1.14 2.00 0.11 0.0
-6 18 2 5.37 3.30 1.77 180.0
-5 18 2 6.41 5.41 0.17 0.0
-4 18 2 0.00 4.09 1.21 180.0
-3 18 2 40.06 6.95 6.07 0.0
-2 18 2 2.59 2.16 2.06 180.0
-1 18 2 8.57 2.65 2.13 0.0
0 18 2 20.41 3.83 3.64 0.0
1 18 2 54.83 5.15 7.80 180.0
2 18 2 7.95 4.15 2.58 180.0
3 18 2 5.67 2.65 2.07 0.0
4 18 2 3.93 3.58 0.72 180.0
5 18 2 19.89 5.99 3.39 0.0
6 18 2 0.00 2.56 0.04 180.0
-5 19 2 0.00 10.30 1.55 180.0
-4 19 2 0.03 2.19 1.15 180.0
-3 19 2 3.70 3.90 0.56 180.0
-1 19 2 0.00 1.55 0.21 180.0
0 19 2 79.72 14.14 10.28 0.0
1 19 2 24.19 3.91 5.43 0.0
2 19 2 1.54 2.59 1.02 180.0
3 19 2 7.68 3.47 0.32 180.0
4 19 2 3.74 3.96 1.35 180.0
5 19 2 9.82 5.15 0.34 0.0
-5 20 2 6.37 4.86 0.70 0.0
-4 20 2 0.00 3.00 1.00 0.0
-3 20 2 2.84 4.80 2.06 180.0
-2 20 2 5.18 6.04 2.47 180.0
-1 20 2 14.70 4.50 3.52 0.0
0 20 2 23.34 4.43 4.80 180.0
1 20 2 8.06 3.36 2.12 180.0
2 20 2 3.93 3.21 1.28 0.0
3 20 2 0.00 3.55 0.21 180.0
4 20 2 3.63 2.52 2.48 0.0
5 20 2 0.00 3.25 0.88 0.0
-4 21 2 0.00 2.94 0.49 180.0
-3 21 2 6.03 4.00 1.05 180.0
-1 21 2 3.74 3.17 1.50 0.0
0 21 2 20.61 5.06 5.53 0.0
1 21 2 5.19 4.31 2.37 180.0
2 21 2 0.63 2.14 0.46 0.0
3 21 2 5.68 3.56 1.81 0.0
-4 22 2 0.00 7.82 1.11 180.0
-3 22 2 2.65 8.36 0.27 180.0
-2 22 2 0.00 3.67 0.74 180.0
-1 22 2 0.43 3.95 1.27 180.0
0 22 2 1.80 3.78 1.41 180.0
1 22 2 0.00 6.50 0.83 180.0
2 22 2 11.07 4.25 2.76 0.0
3 22 2 0.00 3.48 1.27 0.0
4 22 2 1.99 4.41 1.87 0.0
-3 23 2 0.32 6.64 0.45 180.0
-2 23 2 1.02 8.47 1.51 0.0
-1 23 2 0.00 2.47 0.85 0.0
0 23 2 0.00 3.34 0.67 0.0
1 23 2 0.00 3.62 1.16 0.0
2 23 2 1.03 10.57 1.49 0.0
3 23 2 6.24 6.16 0.77 180.0
-2 24 2 0.00 4.58 2.06 0.0
-1 24 2 0.00 2.75 0.58 0.0
0 24 2 2.24 7.23 0.00 0.0
1 24 2 0.00 5.86 1.03 0.0
2 24 2 4.82 3.11 0.26 180.0
-9 0 3 0.59 3.84 0.15 180.0
-7 0 3 7.24 8.80 0.32 0.0
-5 0 3 24.64 5.11 4.63 0.0
-3 0 3 1955.46 48.64 44.51 180.0
1 0 3 4172.58 90.86 66.87 180.0
3 0 3 1107.56 24.87 33.66 0.0
5 0 3 261.04 23.85 15.71 180.0
7 0 3 3.87 4.11 2.67 180.0
9 0 3 3.05 6.95 0.39 0.0
-9 1 3 1.83 2.97 0.11 180.0
-8 1 3 8.82 3.95 2.61 0.0
-7 1 3 6.71 3.43 1.39 180.0
-6 1 3 4.62 4.10 2.64 0.0
-5 1 3 2.21 2.03 0.70 0.0
-4 1 3 131.43 7.87 12.33 0.0
-3 1 3 1290.29 21.93 35.16 0.0
-1 1 3 172.98 5.75 13.74 180.0
0 1 3 891.67 13.92 29.86 0.0
1 1 3 3523.14 60.75 62.60 180.0
2 1 3 305.04 6.34 17.39 180.0
3 1 3 13.98 1.49 3.93 0.0
4 1 3 202.23 9.14 13.02 180.0
5 1 3 131.44 10.83 11.29 0.0
6 1 3 89.14 7.09 9.49 180.0
7 1 3 1.76 2.06 0.18 180.0
8 1 3 0.00 1.92 1.51 0.0
9 1 3 1.27 2.57 0.11 180.0
-9 2 3 2.50 2.73 0.76 180.0
-8 2 3 11.92 3.28 2.64 180.0
-7 2 3 2.15 4.04 1.75 0.0
-6 2 3 6.26 2.59 1.98 0.0
-4 2 3 11.07 1.86 3.35 0.0
-3 2 3 111.58 5.12 10.56 0.0
-2 2 3 108.78 3.53 10.22 180.0
-1 2 3 2644.67 43.44 53.28 180.0
0 2 3 184.05 7.39 13.52 180.0
1 2 3 299.94 6.35 17.20 180.0
2 2 3 289.98 6.07 17.66 0.0
3 2 3 30.00 2.48 5.31 0.0
4 2 3 37.89 3.86 6.01 180.0
5 2 3 0.00 2.39 0.69 0.0
6 2 3 148.76 14.31 11.83 0.0
7 2 3 1.45 2.49 0.67 180.0
8 2 3 0.00 1.84 0.76 0.0
9 2 3 0.00 3.17 1.06 180.0
-9 3 3 3.16 3.87 1.79 0.0
-8 3 3 6.74 2.61 2.66 0.0
-7 3 3 6.13 2.44 2.89 180.0
-6 3 3 11.47 2.80 3.47 180.0
-5 3 3 9.94 2.49 3.05 0.0
-4 3 3 239.19 5.72 15.28 0.0
-3 3 3 24.44 2.06 4.50 180.0
-2 3 3 238.09 5.15 15.99 0.0
-1 3 3 5297.63 84.91 76.08 0.0
0 3 3 1648.30 25.09 42.67 180.0
1 3 3 501.36 10.36 22.31 180.0
2 3 3 2224.10 35.57 47.51 180.0
3 3 3 513.20 14.90 21.30 180.0
4 3 3 372.20 8.50 18.63 180.0
5 3 3 37.72 4.19 6.22 0.0
6 3 3 114.45 10.19 10.10 0.0
7 3 3 2.97 2.88 1.14 180.0
8 3 3 0.04 1.64 1.39 180.0
9 3 3 0.00 5.18 0.94 0.0
-8 4 3 2.78 2.40 1.24 180.0
-7 4 3 0.00 3.20 1.51 0.0
-6 4 3 9.44 2.98 3.36 180.0
-5 4 3 102.77 9.61 9.96 180.0
-4 4 3 49.16 3.93 7.16 180.0
-3 4 3 105.34 4.44 9.75 0.0
-2 4 3 692.87 10.61 25.26 180.0
-1 4 3 258.20 5.72 16.76 180.0
0 4 3 5095.12 81.39 75.00 0.0
1 4 3 795.11 12.14 29.60 0.0
3 4 3 12.59 1.67 3.05 0.0
4 4 3 51.21 4.05 7.05 180.0
5 4 3 28.89 3.25 5.13 180.0
6 4 3 228.58 23.54 14.75 0.0
7 4 3 0.00 3.98 0.10 0.0
8 4 3 1.98 1.76 0.45 180.0
-8 5 3 1.64 1.93 0.18 0.0
-7 5 3 24.19 5.29 3.94 180.0
-6 5 3 0.65 3.15 0.66 180.0
-5 5 3 110.55 8.72 11.34 0.0
-4 5 3 17.36 2.40 4.53 180.0
-3 5 3 6.93 1.54 2.98 0.0
-1 5 3 267.41 5.71 16.85 180.0
0 5 3 56.80 1.89 7.75 180.0
1 5 3 1.33 0.82 1.06 180.0
2 5 3 1714.77 25.71 38.97 180.0
3 5 3 720.10 11.83 25.85 0.0
4 5 3 15.10 2.20 4.22 180.0
5 5 3 71.01 6.69 8.66 0.0
6 5 3 2.52 2.29 0.37 180.0
7 5 3 36.96 6.80 6.22 180.0
8 5 3 0.00 4.14 0.97 180.0
-8 6 3 1.38 3.79 0.37 0.0
-7 6 3 18.65 3.68 3.95 180.0
-6 6 3 13.78 2.92 3.65 180.0
-5 6 3 18.56 2.68 3.80 0.0
-4 6 3 4.54 1.42 1.06 180.0
-3 6 3 267.91 7.69 15.75 180.0
-2 6 3 198.94 8.16 13.54 180.0
-1 6 3 262.02 5.58 15.78 0.0
0 6 3 19.01 2.62 4.13 0.0
1 6 3 350.40 7.45 18.27 0.0
2 6 3 2026.98 32.09 44.26 0.0
3 6 3 475.47 14.39 20.71 0.0
4 6 3 2.47 0.87 1.60 180.0
6 6 3 127.72 15.31 12.15 0.0
7 6 3 73.72 16.45 8.70 180.0
8 6 3 1.67 4.27 0.91 180.0
-8 7 3 4.56 4.49 0.87 0.0
-7 7 3 3.93 3.36 2.11 0.0
-6 7 3 17.70 2.97 4.42 0.0
-5 7 3 1.31 1.32 0.97 0.0
-4 7 3 91.96 6.03 9.65 180.0
-3 7 3 50.28 4.03 7.53 0.0
-2 7 3 1358.73 22.40 34.95 180.0
-1 7 3 255.18 6.09 15.39 0.0
0 7 3 26.03 1.30 4.87 0.0
1 7 3 406.39 8.71 19.20 180.0
2 7 3 1133.36 18.72 34.52 180.0
3 7 3 1024.95 21.59 31.17 0.0
4 7 3 2.86 0.91 1.12 180.0
6 7 3 1.51 1.17 0.75 180.0
7 7 3 33.61 9.07 5.20 180.0
8 7 3 4.55 3.63 0.28 180.0
-8 8 3 15.73 5.38 3.51 0.0
-7 8 3 23.85 6.54 5.07 180.0
-5 8 3 1.45 1.25 0.66 180.0
-4 8 3 72.92 6.02 8.52 180.0
-3 8 3 487.34 9.89 21.97 0.0
-2 8 3 996.76 15.76 30.68 0.0
-1 8 3 1510.59 25.88 39.54 180.0
0 8 3 235.66 7.60 15.32 0.0
1 8 3 60.45 4.22 7.34 0.0
2 8 3 64.24 4.35 8.13 180.0
3 8 3 316.45 7.70 17.68 0.0
4 8 3 40.88 5.08 6.45 180.0
6 8 3 15.79 2.80 3.78 180.0
7 8 3 15.62 5.18 3.65 180.0
8 8 3 17.38 5.72 4.76 0.0
-8 9 3 4.04 5.97 1.21 0.0
-7 9 3 4.44 3.23 1.42 0.0
-6 9 3 1.71 1.69 2.20 0.0
-5 9 3 2.04 1.93 0.64 180.0
-4 9 3 156.66 10.44 11.88 180.0
-3 9 3 4.11 1.51 2.05 0.0
-2 9 3 92.63 5.44 9.68 180.0
-1 9 3 471.20 13.28 21.66 0.0
0 9 3 1359.62 22.21 34.69 180.0
1 9 3 5.97 1.41 2.25 0.0
3 9 3 21.34 3.64 4.32 180.0
4 9 3 258.98 10.75 15.55 180.0
5 9 3 75.96 6.40 9.00 180.0
6 9 3 2.82 1.51 2.33 0.0
7 9 3 0.00 3.49 1.35 0.0
8 9 3 18.19 6.52 3.55 0.0
-8 10 3 0.00 5.02 0.46 0.0
-7 10 3 18.13 5.59 3.58 180.0
-6 10 3 0.00 1.77 0.87 180.0
-5 10 3 22.43 3.81 4.54 180.0
-4 10 3 130.51 10.04 11.74 0.0
-3 10 3 3.97 1.66 2.66 0.0
-2 10 3 49.74 3.98 7.50 0.0
-1 10 3 8.09 1.61 3.30 0.0
0 10 3 821.76 13.02 27.42 180.0
1 10 3 88.75 5.81 9.88 180.0
3 10 3 23.86 3.47 5.19 0.0
4 10 3 3.97 1.31 1.74 0.0
5 10 3 0.00 2.39 1.71 0.0
6 10 3 1.44 1.59 1.09 0.0
7 10 3 4.32 3.36 0.70 0.0
8 10 3 7.70 3.73 2.01 180.0
-8 11 3 0.00 5.94 0.32 180.0
-7 11 3 6.03 4.62 1.37 180.0
-6 11 3 4.60 1.95 1.92 0.0
-5 11 3 1.39 2.12 1.47 0.0
-4 11 3 32.11 4.87 5.96 180.0
-3 11 3 75.64 6.17 9.00 180.0
-1 11 3 1.26 1.51 1.11 0.0
0 11 3 257.39 5.75 15.20 180.0
1 11 3 134.05 7.25 11.66 0.0
2 11 3 299.43 13.38 16.97 180.0
3 11 3 17.32 2.93 4.07 0.0
4 11 3 10.88 2.48 3.55 180.0
5 11 3 1.71 3.10 0.79 0.0
6 11 3 1.22 2.00 0.97 180.0
7 11 3 0.00 3.06 0.66 0.0
8 11 3 12.33 7.54 2.94 0.0
-7 12 3 20.97 6.55 2.93 180.0
-6 12 3 7.48 2.47 2.65 0.0
-5 12 3 0.00 2.21 0.36 180.0
-4 12 3 0.00 1.66 0.74 180.0
-3 12 3 75.77 6.96 9.54 180.0
-2 12 3 10.98 2.12 3.93 180.0
-1 12 3 57.36 4.79 7.22 0.0
0 12 3 143.60 7.71 11.20 180.0
1 12 3 4.36 1.53 2.66 180.0
2 12 3 147.86 8.49 11.47 0.0
3 12 3 58.37 5.92 7.75 180.0
4 12 3 2.28 2.88 0.64 180.0
5 12 3 0.49 1.98 1.71 0.0
6 12 3 0.90 1.56 1.04 180.0
7 12 3 0.00 3.70 0.22 180.0
-6 13 3 2.00 1.93 0.53 0.0
-5 13 3 5.20 2.16 2.30 0.0
-4 13 3 4.77 1.92 2.65 180.0
-3 13 3 206.72 10.45 14.05 180.0
-2 13 3 0.32 2.76 1.11 0.0
-1 13 3 3.27 1.96 2.07 0.0
0 13 3 24.99 3.39 4.83 180.0
1 13 3 371.19 15.08 18.01 0.0
2 13 3 67.19 7.48 8.52 180.0
3 13 3 13.65 3.01 3.60 180.0
4 13 3 35.57 5.15 6.16 180.0
5 13 3 3.81 2.48 2.18 180.0
6 13 3 1.40 2.70 1.11 180.0
7 13 3 2.54 8.61 0.09 180.0
-7 14 3 9.40 5.09 0.30 0.0
-6 14 3 0.29 2.32 0.63 180.0
-5 14 3 19.78 3.53 4.32 180.0
-4 14 3 16.51 3.35 3.90 0.0
-3 14 3 7.66 3.03 2.92 180.0
-2 14 3 41.52 5.06 6.69 0.0
-1 14 3 25.21 3.09 4.73 180.0
1 14 3 105.51 8.09 10.16 0.0
2 14 3 331.69 15.57 17.80 180.0
3 14 3 40.61 5.86 5.92 180.0
4 14 3 12.68 2.70 2.91 0.0
5 14 3 0.00 2.09 0.38 180.0
6 14 3 0.02 2.32 0.78 0.0
7 14 3 4.70 8.80 0.73 180.0
-7 15 3 3.78 3.96 0.49 180.0
-6 15 3 0.00 4.49 0.79 0.0
-5 15 3 2.80 2.85 2.68 0.0
-4 15 3 4.11 2.76 0.83 0.0
-3 15 3 8.39 2.12 2.78 180.0
-2 15 3 1.87 2.24 1.55 180.0
-1 15 3 21.25 3.33 4.32 180.0
0 15 3 90.52 7.51 10.14 180.0
1 15 3 24.13 3.77 4.05 0.0
2 15 3 104.56 7.74 10.35 0.0
3 15 3 54.76 5.75 7.43 180.0
4 15 3 6.28 2.52 3.12 180.0
5 15 3 0.00 3.17 0.04 0.0
6 15 3 9.48 2.93 2.33 180.0
7 15 3 0.00 4.41 0.71 0.0
-6 16 3 1.85 3.78 1.27 180.0
-5 16 3 4.80 2.08 2.15 180.0
-4 16 3 2.81 2.82 0.15 0.0
-3 16 3 6.99 2.28 2.03 180.0
-2 16 3 3.23 2.75 1.66 180.0
-1 16 3 8.32 2.90 2.82 180.0
0 16 3 0.86 1.32 0.67 0.0
1 16 3 5.88 1.98 2.23 180.0
2 16 3 81.25 6.88 8.87 180.0
3 16 3 5.68 2.26 2.43 180.0
4 16 3 0.81 3.79 0.01 180.0
5 16 3 12.12 5.34 3.62 0.0
6 16 3 4.39 3.54 1.15 0.0
-6 17 3 2.16 3.96 1.42 0.0
-5 17 3 4.94 3.70 1.52 180.0
-4 17 3 5.79 2.59 1.92 180.0
-3 17 3 4.03 2.01 1.14 180.0
-2 17 3 24.34 3.69 5.08 0.0
-1 17 3 5.61 2.63 0.60 0.0
0 17 3 0.72 1.78 1.13 180.0
1 17 3 0.77 1.82 1.46 0.0
2 17 3 26.82 4.59 4.89 180.0
3 17 3 7.47 2.19 2.54 180.0
4 17 3 2.58 2.12 0.07 180.0
5 17 3 18.55 3.66 3.25 180.0
6 17 3 3.36 2.60 0.13 180.0
-6 18 3 0.00 3.39 0.47 180.0
-5 18 3 3.60 2.41 1.31 0.0
-4 18 3 4.74 4.85 0.83 0.0
-3 18 3 4.94 3.61 0.43 180.0
-2 18 3 3.16 2.39 1.39 0.0
-1 18 3 0.61 1.41 0.71 0.0
0 18 3 48.40 5.49 7.47 180.0
1 18 3 16.49 2.95 3.24 180.0
2 18 3 0.56 3.87 0.63 0.0
3 18 3 3.33 1.93 1.75 180.0
4 18 3 15.84 3.73 3.76 0.0
5 18 3 7.09 3.87 1.94 0.0
6 18 3 0.60 3.03 0.50 180.0
-5 19 3 0.00 6.97 0.46 180.0
-4 19 3 0.00 3.72 1.48 0.0
-3 19 3 25.43 6.81 5.02 0.0
-2 19 3 1.19 1.83 0.82 0.0
-1 19 3 8.76 1.96 2.59 180.0
0 19 3 7.89 3.22 1.60 0.0
1 19 3 3.32 3.47 1.60 180.0
2 19 3 1.84 2.84 1.01 180.0
3 19 3 0.58 2.73 0.33 180.0
4 19 3 0.67 4.10 0.51 0.0
5 19 3 2.07 2.38 2.11 180.0
-5 20 3 0.00 3.29 1.08 0.0
-4 20 3 0.91 4.57 0.57 180.0
-3 20 3 16.16 4.25 2.96 180.0
-2 20 3 3.74 2.16 1.38 0.0
-1 20 3 0.00 1.75 0.08 180.0
0 20 3 12.43 2.93 2.41 180.0
1 20 3 35.42 7.61 6.02 0.0
2 20 3 0.23 2.30 0.75 180.0
3 20 3 2.06 2.88 1.24 0.0
4 20 3 22.44 4.90 4.37 0.0
5 20 3 7.92 5.17 2.71 180.0
-4 21 3 4.69 4.16 1.64 0.0
-3 21 3 0.00 2.41 0.73 0.0
-2 21 3 0.78 5.08 0.73 0.0
-1 21 3 4.19 3.23 2.47 0.0
0 21 3 13.71 5.18 3.60 180.0
1 21 3 3.47 6.11 0.24 0.0
2 21 3 2.55 2.89 0.55 0.0
3 21 3 0.00 4.00 0.67 180.0
4 21 3 0.00 2.29 0.38 180.0
-4 22 3 3.72 9.33 2.19 180.0
-3 22 3 7.94 3.42 1.15 0.0
-2 22 3 0.00 2.73 0.38 180.0
-1 22 3 3.66 3.43 0.56 180.0
0 22 3 8.93 3.70 4.23 0.0
1 22 3 2.42 2.50 1.32 0.0
2 22 3 0.88 2.56 0.07 0.0
3 22 3 1.54 3.62 0.77 0.0
4 22 3 0.00 2.54 1.42 180.0
-3 23 3 5.35 4.80 1.19 0.0
-2 23 3 1.62 2.14 0.52 0.0
-1 23 3 5.26 2.96 2.21 180.0
0 23 3 8.87 3.77 2.87 180.0
1 23 3 5.43 3.45 2.48 0.0
2 23 3 8.07 3.71 3.18 180.0
3 23 3 3.68 4.51 0.80 180.0
-2 24 3 6.99 6.14 0.08 180.0
-1 24 3 0.00 3.87 0.15 0.0
0 24 3 3.60 5.54 1.13 0.0
1 24 3 5.00 3.16 0.19 180.0
2 24 3 0.00 3.04 0.79 180.0
-8 0 4 10.65 8.21 2.72 180.0
-6 0 4 2.78 4.63 0.26 0.0
-4 0 4 11.24 2.70 3.02 180.0
-2 0 4 2.48 1.19 1.19 180.0
2 0 4 4704.00 105.61 70.23 180.0
4 0 4 419.52 11.99 20.04 0.0
6 0 4 63.10 7.62 8.24 0.0
8 0 4 16.81 5.78 2.45 180.0
-9 1 4 0.00 2.59 0.68 0.0
-8 1 4 0.00 2.44 0.65 0.0
-7 1 4 0.80 2.56 1.13 0.0
-6 1 4 3.22 2.42 1.95 180.0
-5 1 4 0.00 2.12 0.15 0.0
-4 1 4 273.10 6.17 16.26 180.0
-3 1 4 455.40 12.96 21.25 180.0
-2 1 4 1629.19 25.65 41.49 0.0
-1 1 4 10526.31 182.84 109.39 180.0
0 1 4 868.20 14.79 30.92 0.0
2 1 4 278.21 5.90 16.72 180.0
3 1 4 22.39 2.05 4.27 0.0
4 1 4 2.79 0.93 1.82 180.0
5 1 4 64.99 6.26 7.69 180.0
6 1 4 52.74 6.83 6.42 180.0
7 1 4 6.45 2.30 2.12 0.0
8 1 4 3.46 3.64 1.06 0.0
9 1 4 0.93 6.06 1.04 180.0
-9 2 4 0.00 3.76 0.46 180.0
-8 2 4 0.82 3.07 0.63 180.0
-7 2 4 11.92 2.96 2.49 0.0
-6 2 4 2.45 2.14 0.98 0.0
-5 2 4 95.92 9.63 9.62 180.0
-4 2 4 497.87 10.38 22.01 180.0
-3 2 4 264.67 8.99 15.67 180.0
-1 2 4 11218.82 176.18 111.50 0.0
0 2 4 204.34 4.63 14.47 180.0
1 2 4 45.65 1.52 6.72 180.0
2 2 4 550.66 9.98 23.25 180.0
3 2 4 8.48 2.07 2.41 0.0
4 2 4 96.50 5.63 10.19 180.0
5 2 4 164.18 8.82 12.85 180.0
6 2 4 0.00 1.57 0.45 0.0
7 2 4 2.08 2.30 1.03 0.0
8 2 4 0.00 1.65 0.01 180.0
9 2 4 0.00 3.42 1.20 180.0
-8 3 4 5.19 3.92 0.90 0.0
-7 3 4 0.86 3.82 1.27 180.0
-6 3 4 5.33 2.55 1.75 0.0
-5 3 4 0.69 2.03 1.07 180.0
-4 3 4 5.38 1.44 2.34 180.0
-3 3 4 130.31 5.42 11.29 180.0
-2 3 4 417.47 8.77 21.71 0.0
-1 3 4 7231.91 115.88 86.20 180.0
0 3 4 3455.00 55.32 60.95 180.0
2 3 4 147.41 4.73 11.69 180.0
4 3 4 39.97 3.72 6.21 0.0
5 3 4 48.04 4.75 7.43 180.0
6 3 4 2.95 4.43 2.87 180.0
7 3 4 16.60 3.18 3.59 180.0
8 3 4 4.12 2.46 1.77 180.0
-8 4 4 3.43 2.41 1.11 180.0
-7 4 4 33.30 5.89 5.69 0.0
-6 4 4 2.03 2.71 1.99 180.0
-5 4 4 5.14 1.83 2.50 180.0
-4 4 4 60.52 4.99 8.12 0.0
-3 4 4 8.12 1.35 2.79 180.0
-2 4 4 5.42 0.74 2.26 0.0
-1 4 4 1165.11 17.51 35.50 180.0
0 4 4 167.30 5.81 13.79 0.0
1 4 4 2802.62 45.57 55.34 0.0
2 4 4 3434.31 54.60 58.53 180.0
4 4 4 15.12 2.32 3.84 180.0
5 4 4 0.34 0.77 1.13 0.0
6 4 4 26.15 6.15 5.76 180.0
7 4 4 4.56 2.26 2.96 180.0
8 4 4 0.00 2.73 0.22 180.0
-8 5 4 7.18 3.65 2.51 0.0
-7 5 4 3.02 3.17 0.62 180.0
-6 5 4 75.03 6.61 8.83 0.0
-5 5 4 50.61 5.98 6.94 180.0
-4 5 4 3.18 1.83 1.92 180.0
-3 5 4 71.45 3.44 8.34 180.0
-2 5 4 3095.89 50.25 54.13 180.0
-1 5 4 316.80 6.68 18.41 180.0
0 5 4 4.54 0.90 1.76 0.0
2 5 4 14.75 1.75 3.68 0.0
3 5 4 263.06 8.15 15.91 180.0
4 5 4 31.84 3.45 6.22 0.0
5 5 4 70.55 5.85 8.31 0.0
6 5 4 169.73 16.12 12.84 180.0
7 5 4 9.15 2.68 2.12 180.0
8 5 4 0.63 4.25 0.12 180.0
-8 6 4 2.84 8.31 0.94 180.0
-7 6 4 3.00 2.57 2.03 0.0
-6 6 4 9.63 2.51 2.75 180.0
-5 6 4 56.49 5.42 7.94 180.0
-4 6 4 9.06 1.96 3.47 180.0
-3 6 4 159.27 8.19 11.90 180.0
-2 6 4 1909.63 29.78 42.94 0.0
-1 6 4 3915.03 62.93 62.70 0.0
1 6 4 1.28 1.21 0.41 180.0
2 6 4 650.70 10.44 24.66 180.0
4 6 4 104.27 6.77 10.02 180.0
5 6 4 45.75 5.03 6.83 180.0
6 6 4 75.28 8.58 8.75 180.0
7 6 4 2.63 3.55 0.45 0.0
8 6 4 12.82 4.64 2.17 0.0
-8 7 4 0.00 3.96 0.10 0.0
-7 7 4 3.71 2.32 2.01 0.0
-6 7 4 0.00 1.85 1.02 0.0
-5 7 4 567.67 22.81 23.10 180.0
-4 7 4 293.97 11.99 17.62 0.0
-3 7 4 801.00 16.74 27.41 180.0
-2 7 4 681.96 11.25 26.19 180.0
-1 7 4 1873.16 37.47 41.83 0.0
0 7 4 49.57 1.77 7.18 180.0
1 7 4 15.51 1.63 4.26 180.0
3 7 4 0.00 1.66 1.01 0.0
4 7 4 11.91 2.25 2.71 180.0
5 7 4 2.58 1.69 1.53 180.0
6 7 4 40.32 4.88 6.37 180.0
7 7 4 16.69 4.95 4.47 0.0
8 7 4 3.00 3.15 0.40 0.0
-8 8 4 5.15 6.83 1.64 180.0
-7 8 4 5.88 4.32 3.96 180.0
-6 8 4 0.00 1.90 0.67 180.0
-5 8 4 0.78 2.45 0.92 180.0
-4 8 4 174.34 8.65 13.32 0.0
-3 8 4 1007.04 20.11 30.77 0.0
-2 8 4 152.36 6.32 12.16 0.0
0 8 4 377.04 10.63 20.08 180.0
1 8 4 617.56 11.01 23.18 180.0
2 8 4 54.27 4.70 7.85 0.0
3 8 4 38.96 3.53 6.46 180.0
4 8 4 109.03 8.75 9.86 180.0
5 8 4 3.78 1.76 2.56 180.0
6 8 4 26.72 3.14 5.47 180.0
7 8 4 31.15 9.21 5.78 0.0
8 8 4 9.42 9.93 2.11 180.0
-8 9 4 0.00 3.34 1.16 180.0
-7 9 4 5.43 3.89 1.34 180.0
-6 9 4 3.66 1.68 2.10 180.0
-5 9 4 0.06 1.23 0.34 0.0
-4 9 4 470.01 17.82 21.48 0.0
-3 9 4 360.08 14.57 18.37 180.0
-2 9 4 6.97 1.44 2.67 180.0
-1 9 4 2.29 2.00 1.03 180.0
0 9 4 36.94 3.07 5.97 180.0
1 9 4 3.84 1.24 1.05 0.0
2 9 4 221.11 5.32 14.83 180.0
3 9 4 41.04 4.42 5.97 180.0
4 9 4 12.55 2.40 3.10 180.0
5 9 4 52.46 6.14 7.40 0.0
6 9 4 23.33 3.96 5.57 0.0
7 9 4 4.80 3.53 2.37 0.0
8 9 4 2.28 20.29 1.69 180.0
-8 10 4 1.88 6.15 0.94 180.0
-6 10 4 1.34 2.06 1.62 180.0
-5 10 4 0.99 2.20 1.09 180.0
-4 10 4 918.86 48.16 30.10 0.0
-3 10 4 67.69 4.98 8.12 0.0
-2 10 4 1.82 1.96 1.86 180.0
-1 10 4 41.55 3.63 6.56 180.0
0 10 4 470.63 13.82 20.39 180.0
1 10 4 22.09 2.99 4.78 180.0
2 10 4 23.94 3.00 4.62 180.0
3 10 4 68.56 5.27 8.24 180.0
4 10 4 10.95 2.48 3.51 180.0
5 10 4 0.00 1.60 1.26 180.0
6 10 4 2.28 2.33 1.67 180.0
7 10 4 4.37 4.58 0.99 0.0
8 10 4 18.83 7.07 3.32 180.0
-8 11 4 6.83 3.42 1.49 180.0
-7 11 4 0.00 4.87 1.53 0.0
-6 11 4 0.00 2.45 1.47 0.0
-5 11 4 5.61 3.43 0.32 180.0
-4 11 4 20.98 3.29 5.13 0.0
-3 11 4 275.71 10.48 16.68 180.0
-1 11 4 15.57 2.64 4.94 0.0
0 11 4 70.78 5.45 8.66 0.0
1 11 4 41.10 3.42 6.07 0.0
2 11 4 77.84 4.91 9.13 180.0
3 11 4 1.21 2.86 0.79 180.0
4 11 4 5.00 1.82 2.19 0.0
5 11 4 2.15 3.46 0.54 180.0
6 11 4 3.75 2.66 1.93 0.0
7 11 4 6.76 3.71 2.52 0.0
8 11 4 0.00 4.68 0.42 180.0
-7 12 4 8.59 4.93 2.16 0.0
-6 12 4 2.77 4.32 1.08 0.0
-4 12 4 0.00 1.72 0.97 180.0
-3 12 4 25.93 3.55 5.26 180.0
-2 12 4 5.10 1.53 1.80 180.0
-1 12 4 28.53 3.52 4.81 0.0
0 12 4 3.14 2.57 1.25 180.0
1 12 4 199.14 8.17 14.17 180.0
2 12 4 89.61 7.22 10.17 0.0
3 12 4 3.79 2.43 1.89 0.0
4 12 4 52.12 5.85 7.98 180.0
5 12 4 0.47 2.19 0.46 180.0
6 12 4 0.00 1.61 0.87 0.0
7 12 4 0.15 3.71 0.18 180.0
-7 13 4 4.94 4.29 1.51 0.0
-5 13 4 2.29 2.10 0.85 0.0
-4 13 4 11.55 3.48 3.75 180.0
-3 13 4 72.05 5.30 8.32 180.0
-2 13 4 0.00 1.79 0.22 0.0
0 13 4 10.63 1.91 3.38 180.0
1 13 4 10.59 1.89 3.70 180.0
2 13 4 28.73 4.00 4.83 0.0
3 13 4 152.41 9.26 12.58 0.0
4 13 4 38.78 5.11 6.69 0.0
5 13 4 2.16 3.31 1.07 0.0
6 13 4 0.58 1.83 0.23 180.0
7 13 4 2.82 4.22 1.17 180.0
-7 14 4 0.19 4.53 0.54 0.0
-6 14 4 5.72 4.17 0.95 180.0
-5 14 4 17.38 3.11 3.12 180.0
-4 14 4 0.01 3.48 0.81 0.0
-3 14 4 39.45 4.65 6.57 180.0
-2 14 4 9.77 2.36 2.75 180.0
-1 14 4 3.63 1.40 1.22 180.0
0 14 4 41.42 4.26 6.78 180.0
1 14 4 14.00 2.37 3.21 0.0
3 14 4 20.31 4.13 4.49 0.0
4 14 4 4.24 2.72 0.24 180.0
5 14 4 4.35 1.93 1.92 180.0
6 14 4 0.00 1.94 1.52 0.0
7 14 4 0.00 6.40 0.31 0.0
-7 15 4 0.77 3.07 0.31 180.0
-6 15 4 0.89 2.54 0.05 180.0
-5 15 4 5.28 4.80 1.64 0.0
-4 15 4 4.46 2.21 2.85 180.0
-2 15 4 1.62 1.66 1.10 0.0
-1 15 4 2.44 1.27 0.70 180.0
0 15 4 8.00 2.10 3.33 0.0
1 15 4 5.15 1.46 2.76 180.0
2 15 4 67.70 6.07 7.38 0.0
3 15 4 10.13 3.61 3.60 180.0
4 15 4 0.00 2.51 1.36 0.0
5 15 4 1.68 2.12 0.11 0.0
6 15 4 1.35 2.33 0.74 180.0
7 15 4 0.00 2.50 0.89 180.0
-6 16 4 5.79 4.72 2.09 180.0
-5 16 4 8.64 2.54 2.79 180.0
-4 16 4 2.08 2.73 1.81 0.0
-3 16 4 0.67 2.58 1.32 180.0
-2 16 4 0.00 1.93 0.19 180.0
-1 16 4 75.97 5.44 8.47 0.0
1 16 4 25.28 3.29 4.27 0.0
2 16 4 67.78 6.01 8.01 180.0
3 16 4 19.81 2.86 4.30 180.0
4 16 4 8.52 3.72 2.00 0.0
5 16 4 0.26 3.71 1.27 0.0
6 16 4 0.00 3.10 0.28 180.0
-6 17 4 0.00 3.53 0.58 180.0
-5 17 4 2.41 2.86 0.33 180.0
-4 17 4 5.57 2.52 1.48 0.0
-3 17 4 0.52 3.03 0.00 0.0
-2 17 4 0.43 2.05 1.07 180.0
-1 17 4 0.00 2.02 0.37 180.0
0 17 4 4.79 2.66 2.09 180.0
1 17 4 36.76 4.98 5.86 180.0
2 17 4 0.00 1.78 0.20 180.0
3 17 4 4.89 2.39 1.91 0.0
4 17 4 3.26 2.87 2.25 0.0
5 17 4 2.63 3.91 1.93 180.0
6 17 4 0.00 3.74 0.31 180.0
-6 18 4 0.00 6.24 0.72 0.0
-5 18 4 0.00 3.04 0.74 0.0
-4 18 4 11.94 6.16 3.70 180.0
-3 18 4 31.72 5.23 5.72 180.0
-2 18 4 0.00 2.18 0.24 180.0
-1 18 4 1.46 2.25 0.08 180.0
0 18 4 3.25 2.94 2.12 180.0
1 18 4 49.90 4.96 7.60 0.0
3 18 4 3.22 2.85 0.66 0.0
4 18 4 1.85 2.01 0.56 180.0
5 18 4 2.01 4.22 1.37 180.0
6 18 4 0.70 3.23 0.73 180.0
-4 19 4 5.18 4.46 0.85 180.0
-3 19 4 0.00 4.04 0.31 180.0
-2 19 4 1.61 2.19 0.61 180.0
-1 19 4 6.17 2.15 1.67 0.0
0 19 4 25.50 3.51 4.95 180.0
1 19 4 20.62 2.99 4.47 180.0
2 19 4 0.00 2.87 0.43 0.0
3 19 4 2.33 2.15 0.40 0.0
4 19 4 1.36 2.05 0.07 180.0
5 19 4 5.12 2.47 2.94 180.0
-5 20 4 3.00 2.45 0.13 180.0
-4 20 4 22.34 4.61 4.03 180.0
-3 20 4 5.08 2.68 1.04 0.0
-2 20 4 2.25 4.39 2.33 0.0
-1 20 4 3.78 1.70 1.55 180.0
0 20 4 6.39 3.73 3.36 0.0
1 20 4 34.75 6.70 5.60 0.0
2 20 4 3.62 2.99 2.67 180.0
3 20 4 0.00 4.26 0.08 0.0
4 20 4 36.16 8.19 6.27 180.0
5 20 4 5.29 4.60 1.14 180.0
-4 21 4 9.89 5.25 3.22 0.0
-3 21 4 5.17 3.02 0.39 180.0
-2 21 4 2.76 3.65 1.52 0.0
-1 21 4 0.62 2.49 2.45 180.0
0 21 4 35.30 6.62 6.51 180.0
1 21 4 0.64 2.71 0.19 0.0
2 21 4 2.63 2.08 0.31 0.0
3 21 4 9.18 3.92 2.63 180.0
4 21 4 5.85 3.57 1.94 180.0
-4 22 4 0.00 7.06 0.57 0.0
-3 22 4 2.43 2.54 2.62 0.0
-2 22 4 20.08 4.43 4.13 180.0
-1 22 4 6.64 5.16 3.51 0.0
0 22 4 9.31 3.21 3.00 0.0
1 22 4 7.40 3.52 2.06 180.0
2 22 4 1.72 3.03 2.20 180.0
4 22 4 42.32 20.00 2.38 180.0
-3 23 4 2.44 3.54 0.28 0.0
-2 23 4 1.53 4.02 0.55 180.0
-1 23 4 16.35 4.79 5.01 180.0
0 23 4 3.84 5.21 1.25 180.0
1 23 4 4.72 4.05 1.92 180.0
2 23 4 2.21 6.09 1.48 180.0
3 23 4 0.00 2.48 1.26 0.0
-1 24 4 7.93 4.99 2.38 0.0
0 24 4 11.25 6.09 1.75 180.0
1 24 4 3.89 2.99 1.79 180.0
-7 0 5 3.47 4.44 3.26 180.0
-5 0 5 2.22 1.82 0.68 180.0
-3 0 5 93.26 5.53 9.87 180.0
-1 0 5 72.60 4.17 8.87 180.0
1 0 5 1014.26 23.88 32.26 180.0
3 0 5 618.77 16.52 25.28 180.0
5 0 5 1197.76 93.64 36.47 0.0
7 0 5 10.25 3.98 1.65 0.0
-8 1 5 5.43 3.76 1.77 180.0
-7 1 5 2.90 3.12 1.04 180.0
-6 1 5 2.03 2.84 2.06 0.0
-5 1 5 4.49 1.63 2.37 180.0
-4 1 5 67.17 5.34 8.04 0.0
-3 1 5 141.05 6.09 11.53 0.0
-2 1 5 141.66 4.67 11.73 180.0
-1 1 5 2925.66 47.35 56.47 180.0
0 1 5 259.26 5.47 15.28 180.0
1 1 5 645.48 10.18 26.59 0.0
2 1 5 938.17 17.63 31.39 0.0
3 1 5 206.34 9.21 14.72 180.0
4 1 5 69.23 5.69 8.87 180.0
5 1 5 186.18 7.19 14.06 0.0
6 1 5 8.55 2.61 3.37 0.0
7 1 5 13.39 3.14 2.83 180.0
8 1 5 0.04 4.91 0.35 0.0
-8 2 5 0.29 5.95 0.70 180.0
-7 2 5 30.07 5.36 4.76 180.0
-6 2 5 12.40 4.09 3.49 0.0
-5 2 5 1.21 1.83 0.03 0.0
-4 2 5 0.10 1.88 0.03 0.0
-3 2 5 61.13 4.13 8.29 180.0
-2 2 5 502.58 10.51 23.48 180.0
-1 2 5 3202.34 51.48 57.59 0.0
0 2 5 32.34 1.14 5.87 0.0
1 2 5 5004.38 78.20 74.55 180.0
2 2 5 208.57 6.29 15.47 0.0
4 2 5 4.57 1.54 2.20 180.0
5 2 5 762.62 31.58 27.28 0.0
6 2 5 0.00 0.95 0.91 180.0
7 2 5 2.48 1.57 1.60 180.0
8 2 5 6.51 5.21 2.40 180.0
-8 3 5 8.02 4.64 3.03 180.0
-6 3 5 30.08 5.35 5.19 0.0
-5 3 5 106.68 9.00 10.73 180.0
-4 3 5 33.91 3.59 5.79 180.0
-3 3 5 18.95 1.95 4.33 0.0
-2 3 5 28.84 1.42 5.34 180.0
-1 3 5 1527.34 23.33 38.70 180.0
0 3 5 622.92 9.48 25.83 0.0
1 3 5 8.23 0.96 2.97 180.0
2 3 5 3056.13 48.52 54.09 0.0
4 3 5 1.16 1.00 0.29 180.0
5 3 5 63.06 5.64 8.16 0.0
6 3 5 188.83 15.00 13.77 180.0
7 3 5 6.36 2.16 2.91 180.0
8 3 5 1.96 3.88 0.76 0.0
-8 4 5 1.68 4.06 0.55 180.0
-7 4 5 5.98 3.76 1.54 0.0
-6 4 5 5.32 3.74 2.35 0.0
-5 4 5 178.92 8.14 13.14 180.0
-4 4 5 247.00 10.04 15.41 180.0
-3 4 5 281.14 7.99 16.86 180.0
-2 4 5 593.98 9.29 24.46 0.0
-1 4 5 462.98 9.82 21.07 0.0
0 4 5 262.70 5.62 16.65 0.0
4 4 5 37.73 3.84 6.70 180.0
5 4 5 52.99 5.34 7.79 180.0
6 4 5 23.30 3.93 5.74 180.0
7 4 5 16.82 3.66 3.42 0.0
8 4 5 1.23 1.95 1.13 0.0
-8 5 5 2.64 5.76 1.97 0.0
-7 5 5 3.75 3.69 1.24 180.0
-6 5 5 14.68 3.84 3.56 180.0
-5 5 5 110.26 10.68 11.11 180.0
-4 5 5 6.51 2.24 3.48 180.0
-3 5 5 27.41 2.30 5.67 0.0
-2 5 5 0.69 1.37 0.02 0.0
-1 5 5 573.37 9.25 24.72 180.0
0 5 5 2.21 1.02 2.01 0.0
1 5 5 114.20 3.73 11.19 180.0
2 5 5 2734.31 43.24 50.84 0.0
3 5 5 96.08 5.50 9.91 0.0
4 5 5 169.70 6.98 13.05 180.0
5 5 5 13.74 2.44 3.26 180.0
6 5 5 39.43 6.34 7.21 180.0
7 5 5 13.63 3.32 4.61 0.0
8 5 5 3.16 3.72 0.79 0.0
-8 6 5 8.35 3.19 2.52 180.0
-7 6 5 0.00 2.28 0.24 0.0
-6 6 5 0.00 1.24 0.40 0.0
-5 6 5 2.56 1.72 0.99 0.0
-4 6 5 131.27 7.90 11.46 0.0
-3 6 5 473.57 9.54 21.87 0.0
-1 6 5 7224.90 120.11 84.61 180.0
0 6 5 243.40 5.20 16.24 180.0
1 6 5 24.38 1.31 5.16 0.0
2 6 5 430.20 12.11 19.60 180.0
3 6 5 663.91 13.64 24.99 180.0
4 6 5 11.28 2.14 2.85 0.0
5 6 5 3.28 1.71 2.15 180.0
6 6 5 2.47 2.24 0.96 180.0
7 6 5 19.68 4.30 5.03 0.0
8 6 5 3.96 4.20 0.63 0.0
-8 7 5 0.00 5.17 0.72 180.0
-7 7 5 0.00 3.39 0.25 180.0
-5 7 5 4.14 1.91 1.59 0.0
-4 7 5 212.33 8.60 14.75 0.0
-3 7 5 397.56 8.15 19.84 180.0
-2 7 5 60.44 4.29 7.75 0.0
1 7 5 111.17 4.63 10.48 0.0
2 7 5 241.99 8.36 15.35 180.0
3 7 5 146.18 7.51 11.32 180.0
4 7 5 18.97 3.03 3.47 0.0
5 7 5 77.18 5.41 9.11 0.0
6 7 5 7.94 2.02 3.17 0.0
7 7 5 0.67 4.42 0.49 0.0
8 7 5 0.00 6.61 1.94 180.0
-8 8 5 8.26 4.16 2.10 180.0
-7 8 5 0.00 3.51 1.56 0.0
-6 8 5 13.38 2.04 3.62 0.0
-5 8 5 11.79 2.33 2.93 0.0
-4 8 5 48.71 4.73 6.57 180.0
-3 8 5 20.49 2.97 4.31 180.0
-1 8 5 218.74 8.96 14.14 180.0
0 8 5 184.46 7.59 13.42 0.0
1 8 5 1934.91 31.13 43.22 180.0
2 8 5 183.56 9.81 13.51 180.0
3 8 5 8.51 2.09 2.09 180.0
4 8 5 90.60 7.65 9.30 0.0
6 8 5 0.00 1.35 0.14 180.0
7 8 5 2.80 2.83 1.97 0.0
8 8 5 0.00 3.83 0.15 0.0
-8 9 5 0.00 3.42 0.59 180.0
-7 9 5 0.00 3.12 1.12 180.0
-6 9 5 0.00 1.62 0.28 0.0
-5 9 5 1.43 3.80 0.56 180.0
-4 9 5 759.03 30.22 26.85 180.0
-3 9 5 5.84 1.71 1.50 180.0
-2 9 5 758.96 15.07 26.67 0.0
-1 9 5 41.45 3.48 6.91 180.0
0 9 5 875.59 13.82 27.89 0.0
1 9 5 1.12 1.13 0.10 180.0
2 9 5 204.84 7.75 13.60 180.0
3 9 5 1.44 0.92 0.62 180.0
4 9 5 11.41 2.39 3.08 0.0
5 9 5 9.20 1.71 3.35 0.0
6 9 5 9.99 3.25 3.21 180.0
7 9 5 2.47 2.07 0.07 0.0
8 9 5 0.54 6.56 0.88 180.0
-8 10 5 9.94 12.75 0.50 0.0
-6 10 5 4.08 2.83 0.44 180.0
-5 10 5 5.08 1.96 2.63 0.0
-4 10 5 63.50 5.25 8.14 180.0
-3 10 5 546.03 20.44 23.09 180.0
-1 10 5 381.06 7.82 18.24 180.0
0 10 5 33.64 3.39 6.33 180.0
1 10 5 1.69 1.44 0.56 180.0
2 10 5 1.12 1.42 0.97 0.0
3 10 5 0.27 1.69 0.42 0.0
4 10 5 58.18 5.67 8.35 180.0
5 10 5 58.78 6.59 7.71 180.0
6 10 5 0.00 2.21 0.08 180.0
7 10 5 0.37 1.74 1.24 180.0
8 10 5 36.12 12.94 4.41 0.0
-8 11 5 0.00 6.91 1.58 180.0
-7 11 5 3.90 3.37 0.04 180.0
-6 11 5 0.00 3.15 0.39 180.0
-5 11 5 0.00 2.27 0.22 0.0
-4 11 5 0.78 3.09 1.16 0.0
-3 11 5 177.55 7.71 13.60 0.0
-2 11 5 101.25 6.38 10.07 180.0
-1 11 5 3.76 1.68 0.37 0.0
0 11 5 95.25 5.36 9.22 0.0
1 11 5 28.90 3.51 4.85 180.0
2 11 5 27.10 3.72 4.91 180.0
3 11 5 66.36 6.86 8.39 180.0
5 11 5 0.82 2.03 1.04 180.0
6 11 5 0.00 2.70 0.23 0.0
7 11 5 0.54 2.21 0.93 0.0
8 11 5 40.90 28.04 4.03 180.0
-7 12 5 1.97 5.16 0.77 180.0
-6 12 5 1.26 3.36 1.31 180.0
-5 12 5 4.37 2.35 0.65 0.0
-4 12 5 4.33 1.96 2.17 180.0
-3 12 5 3.65 1.93 0.12 180.0
-2 12 5 14.97 2.39 3.68 0.0
-1 12 5 290.92 11.93 16.11 180.0
0 12 5 4.90 1.25 1.69 0.0
1 12 5 41.31 4.72 6.50 180.0
2 12 5 21.83 2.65 5.08 180.0
3 12 5 76.53 7.11 8.76 180.0
4 12 5 10.09 2.59 3.90 180.0
5 12 5 19.78 3.69 4.20 0.0
6 12 5 0.00 1.69 1.03 180.0
7 12 5 2.67 6.36 0.43 0.0
-7 13 5 0.00 2.94 0.09 180.0
-6 13 5 3.85 2.80 1.47 180.0
-5 13 5 1.03 3.33 1.99 0.0
-4 13 5 16.64 3.35 4.41 0.0
-3 13 5 25.33 3.37 5.75 0.0
-2 13 5 82.10 6.54 9.03 180.0
-1 13 5 3.05 2.34 1.28 180.0
0 13 5 17.73 2.59 4.46 0.0
1 13 5 15.59 2.71 3.64 0.0
2 13 5 72.95 5.86 8.96 180.0
3 13 5 0.00 1.43 1.05 180.0
4 13 5 4.04 1.98 0.85 0.0
5 13 5 4.06 2.88 1.37 0.0
6 13 5 0.00 1.21 0.46 180.0
7 13 5 26.54 10.34 3.38 180.0
-7 14 5 0.00 3.72 0.65 0.0
-6 14 5 0.00 2.26 0.17 180.0
-5 14 5 16.67 5.72 5.07 180.0
-4 14 5 20.86 2.76 3.98 180.0
-3 14 5 0.24 1.91 0.21 0.0
-2 14 5 5.80 1.55 2.88 0.0
-1 14 5 3.44 1.44 1.08 0.0
0 14 5 13.08 2.62 3.13 0.0
1 14 5 166.84 6.98 13.20 180.0
2 14 5 0.86 2.05 0.77 0.0
3 14 5 3.31 2.34 2.12 180.0
4 14 5 1.77 1.53 0.90 180.0
5 14 5 1.86 1.37 0.29 0.0
6 14 5 0.90 3.07 1.16 0.0
7 14 5 17.37 6.65 3.33 0.0
-7 15 5 0.00 3.36 0.56 0.0
-6 15 5 5.79 3.83 0.22 0.0
-5 15 5 9.79 2.59 3.50 0.0
-4 15 5 0.53 2.87 0.76 0.0
-3 15 5 2.92 2.63 1.06 0.0
-2 15 5 6.03 3.10 1.76 0.0
-1 15 5 52.12 5.10 7.59 180.0
0 15 5 50.70 5.30 7.74 180.0
1 15 5 4.65 3.04 2.30 0.0
2 15 5 47.09 5.18 6.09 180.0
3 15 5 76.93 8.38 8.95 0.0
4 15 5 8.68 2.51 2.59 0.0
5 15 5 0.00 1.96 0.11 180.0
6 15 5 1.37 2.47 0.94 180.0
7 15 5 15.80 7.03 3.97 180.0
-6 16 5 0.78 3.63 1.54 0.0
-5 16 5 2.94 2.45 0.91 180.0
-4 16 5 4.49 2.60 1.58 0.0
-3 16 5 9.28 1.83 2.57 0.0
-2 16 5 6.09 2.49 1.49 180.0
-1 16 5 57.04 4.89 7.66 180.0
0 16 5 1.55 2.13 0.37 180.0
1 16 5 2.37 1.73 0.52 180.0
2 16 5 4.73 2.56 3.18 0.0
3 16 5 30.35 3.54 5.85 0.0
4 16 5 0.00 2.49 0.30 180.0
5 16 5 0.00 3.03 0.88 180.0
6 16 5 2.22 3.99 1.57 180.0
-6 17 5 6.61 3.20 1.19 180.0
-5 17 5 5.86 3.80 1.73 0.0
-4 17 5 0.60 3.81 0.94 0.0
-3 17 5 0.00 3.03 0.08 0.0
-2 17 5 1.32 2.32 1.19 180.0
-1 17 5 0.00 1.64 0.86 0.0
0 17 5 12.10 3.13 4.20 0.0
1 17 5 20.24 3.15 4.80 180.0
2 17 5 15.62 2.78 3.92 0.0
3 17 5 32.83 4.71 5.59 0.0
4 17 5 34.64 6.37 5.99 180.0
5 17 5 5.62 3.42 1.14 180.0
6 17 5 5.21 2.14 1.80 180.0
-6 18 5 1.21 2.33 0.06 0.0
-5 18 5 5.90 2.42 3.16 180.0
-4 18 5 0.00 2.82 0.27 0.0
-3 18 5 0.00 1.98 0.74 0.0
-2 18 5 7.65 2.28 2.24 0.0
-1 18 5 3.10 2.25 1.44 0.0
0 18 5 80.70 6.14 9.58 0.0
1 18 5 24.17 2.93 4.55 0.0
2 18 5 13.88 2.91 3.82 180.0
3 18 5 0.00 1.87 0.97 0.0
4 18 5 34.10 8.41 6.90 180.0
5 18 5 9.00 2.73 2.40 180.0
6 18 5 1.77 3.11 0.88 0.0
-5 19 5 0.00 1.94 0.10 0.0
-4 19 5 5.95 3.52 0.73 0.0
-3 19 5 2.54 4.07 1.65 0.0
-2 19 5 0.35 4.41 1.22 180.0
-1 19 5 3.04 2.21 0.48 180.0
0 19 5 5.58 3.95 2.19 0.0
1 19 5 28.84 4.19 5.00 180.0
3 19 5 0.00 2.22 0.23 0.0
4 19 5 6.75 4.46 2.44 180.0
5 19 5 2.12 5.32 1.62 0.0
-5 20 5 0.71 2.93 0.37 0.0
-4 20 5 0.00 2.88 0.69 0.0
-3 20 5 0.00 3.09 0.71 180.0
-2 20 5 8.56 2.36 2.11 180.0
-1 20 5 3.38 2.90 0.28 180.0
0 20 5 12.76 5.20 4.69 0.0
1 20 5 7.86 2.49 2.43 180.0
2 20 5 2.61 2.33 0.58 180.0
3 20 5 0.00 2.74 0.63 180.0
4 20 5 26.71 5.95 4.32 180.0
5 20 5 3.01 5.72 2.83 0.0
-4 21 5 3.51 2.49 0.02 180.0
-3 21 5 13.77 3.17 2.83 180.0
-2 21 5 0.00 3.24 0.40 0.0
-1 21 5 9.35 4.88 2.92 180.0
0 21 5 1.19 2.80 0.49 180.0
1 21 5 7.31 5.12 2.32 180.0
2 21 5 4.21 3.01 0.11 180.0
3 21 5 2.91 2.22 1.46 0.0
4 21 5 4.30 3.75 2.59 0.0
-3 22 5 3.07 5.00 2.02 180.0
-2 22 5 1.16 4.47 0.08 0.0
-1 22 5 12.28 3.18 3.57 0.0
0 22 5 8.86 3.18 2.50 180.0
1 22 5 5.84 2.96 1.87 180.0
2 22 5 1.53 2.15 0.37 0.0
3 22 5 6.50 2.71 1.12 180.0
-2 23 5 3.64 3.48 0.33 180.0
-1 23 5 9.03 4.97 0.04 180.0
0 23 5 10.59 3.05 3.03 0.0
1 23 5 3.36 6.51 1.67 180.0
2 23 5 5.13 3.63 1.95 0.0
-1 24 5 0.79 5.17 1.57 180.0
0 24 5 7.73 3.52 0.88 180.0
1 24 5 3.10 3.87 0.41 0.0
-8 0 6 0.00 3.56 0.11 0.0
-6 0 6 0.00 3.71 0.19 0.0
-4 0 6 219.41 7.65 14.57 180.0
-2 0 6 2213.35 56.39 46.31 0.0
2 0 6 143.61 8.01 12.25 0.0
4 0 6 77.17 6.74 8.41 0.0
6 0 6 43.60 12.13 7.68 180.0
8 0 6 13.24 10.02 3.79 180.0
-8 1 6 7.69 9.17 0.38 180.0
-7 1 6 5.59 2.98 2.41 0.0
-6 1 6 3.46 4.16 2.01 180.0
-5 1 6 2.66 2.60 1.02 0.0
-4 1 6 22.91 2.98 4.72 0.0
-3 1 6 68.23 3.56 8.20 180.0
-2 1 6 174.61 7.35 13.31 0.0
-1 1 6 283.88 6.05 16.29 0.0
0 1 6 418.87 8.67 21.43 180.0
1 1 6 1158.30 17.92 33.70 180.0
2 1 6 50.36 1.99 7.17 0.0
3 1 6 60.24 4.53 7.57 0.0
4 1 6 175.28 7.14 12.93 0.0
5 1 6 309.09 13.67 17.42 180.0
6 1 6 24.72 5.35 5.31 180.0
7 1 6 1.80 1.84 1.41 0.0
8 1 6 4.04 3.24 1.09 0.0
-8 2 6 12.55 3.56 3.91 0.0
-7 2 6 10.52 3.75 3.63 0.0
-6 2 6 33.78 8.33 4.56 180.0
-5 2 6 0.93 2.08 0.70 0.0
-4 2 6 160.67 7.55 12.79 180.0
-3 2 6 79.44 3.88 9.16 180.0
-2 2 6 31.42 1.72 5.47 0.0
-1 2 6 536.27 11.00 23.09 0.0
0 2 6 511.71 13.73 23.82 0.0
1 2 6 1197.08 19.70 35.52 0.0
2 2 6 320.82 7.53 16.66 0.0
3 2 6 825.77 13.07 27.93 180.0
4 2 6 2.92 1.28 0.91 0.0
5 2 6 60.70 5.56 8.41 180.0
6 2 6 4.00 1.37 1.76 180.0
7 2 6 1.61 1.71 1.27 0.0
8 2 6 0.00 3.19 0.84 180.0
-8 3 6 4.19 3.76 0.80 180.0
-7 3 6 26.02 4.81 4.28 0.0
-6 3 6 74.12 9.50 8.36 180.0
-5 3 6 0.00 1.08 1.14 180.0
-4 3 6 22.47 2.78 4.57 0.0
-3 3 6 9.89 1.64 3.59 180.0
-2 3 6 2425.83 38.69 47.51 0.0
-1 3 6 666.25 10.33 25.72 180.0
0 3 6 32.05 1.26 5.91 180.0
1 3 6 70.25 2.38 8.35 0.0
2 3 6 264.04 7.46 16.34 0.0
3 3 6 132.52 5.53 11.52 180.0
5 3 6 24.72 3.29 4.96 180.0
6 3 6 4.08 1.37 2.48 180.0
7 3 6 8.87 2.92 2.66 0.0
8 3 6 8.13 3.05 1.59 0.0
-8 4 6 0.00 4.22 0.21 0.0
-7 4 6 2.45 4.80 0.18 180.0
-6 4 6 65.03 9.08 8.05 180.0
-5 4 6 38.66 4.74 5.95 0.0
-4 4 6 85.35 5.90 9.45 0.0
-3 4 6 7.93 1.55 2.87 0.0
-2 4 6 455.58 13.18 23.04 180.0
-1 4 6 1184.43 18.11 34.55 0.0
0 4 6 523.81 11.04 23.73 0.0
1 4 6 22.43 1.49 4.41 0.0
2 4 6 49.82 4.29 6.94 180.0
3 4 6 504.57 10.17 21.66 180.0
4 4 6 68.12 4.66 8.21 0.0
5 4 6 40.68 4.82 6.30 180.0
6 4 6 99.39 11.28 10.55 0.0
7 4 6 2.54 1.51 0.97 0.0
8 4 6 1.86 1.83 2.10 180.0
-8 5 6 4.12 3.05 1.48 180.0
-7 5 6 9.29 3.70 3.40 180.0
-6 5 6 67.00 8.02 8.31 180.0
-5 5 6 340.32 15.24 18.02 0.0
-4 5 6 23.56 2.98 4.80 0.0
-3 5 6 48.34 4.06 6.55 0.0
-2 5 6 1893.45 29.87 42.95 0.0
-1 5 6 833.97 13.17 27.70 180.0
0 5 6 300.24 6.34 17.46 180.0
1 5 6 102.50 3.35 9.84 180.0
2 5 6 64.06 3.66 7.92 0.0
3 5 6 0.74 0.66 0.69 0.0
4 5 6 138.51 9.22 11.18 0.0
5 5 6 2.46 1.19 1.89 0.0
6 5 6 42.00 5.33 6.45 0.0
7 5 6 6.48 2.87 2.43 180.0
8 5 6 0.77 5.33 2.15 180.0
-8 6 6 9.67 8.38 2.17 180.0
-7 6 6 0.00 3.86 0.30 180.0
-6 6 6 1.73 1.55 0.50 0.0
-5 6 6 267.37 17.01 15.97 0.0
-4 6 6 3.71 1.28 1.98 180.0
-3 6 6 105.82 5.67 10.29 180.0
-2 6 6 366.61 10.34 18.55 180.0
-1 6 6 27.24 2.39 5.14 180.0
0 6 6 269.74 5.78 15.73 0.0
1 6 6 4.78 1.22 1.65 0.0
2 6 6 1.15 1.13 0.65 0.0
3 6 6 1.05 1.34 0.37 180.0
4 6 6 1.43 1.25 1.23 180.0
5 6 6 52.88 5.98 7.39 0.0
6 6 6 24.74 3.25 5.06 0.0
7 6 6 8.30 3.89 3.14 180.0
8 6 6 6.15 2.77 0.96 0.0
-8 7 6 4.71 4.24 1.71 0.0
-7 7 6 0.53 4.21 1.55 180.0
-6 7 6 16.04 3.03 3.77 180.0
-5 7 6 79.79 5.34 9.24 0.0
-4 7 6 2.73 1.47 1.27 180.0
-3 7 6 131.00 6.74 11.64 0.0
-2 7 6 416.93 11.81 19.03 0.0
-1 7 6 309.97 8.80 16.97 0.0
1 7 6 745.27 12.03 27.65 180.0
2 7 6 135.14 5.63 10.81 0.0
3 7 6 36.53 3.67 6.58 180.0
4 7 6 0.17 1.29 1.16 0.0
5 7 6 11.85 2.87 4.00 0.0
6 7 6 12.75 2.39 4.15 0.0
7 7 6 2.32 3.91 2.04 180.0
8 7 6 0.00 14.46 0.28 180.0
-8 8 6 0.00 3.57 0.33 180.0
-7 8 6 26.46 6.86 3.49 0.0
-6 8 6 2.85 3.34 0.17 180.0
-5 8 6 61.90 5.03 8.22 0.0
-4 8 6 1.31 2.22 0.29 0.0
-3 8 6 219.31 9.02 14.91 180.0
-2 8 6 486.49 9.84 22.47 180.0
-1 8 6 3.40 1.26 1.86 180.0
0 8 6 6.68 1.44 2.79 0.0
1 8 6 81.62 3.65 9.19 0.0
2 8 6 57.53 4.55 8.12 0.0
3 8 6 17.06 2.66 4.28 0.0
4 8 6 1.30 1.32 0.03 180.0
5 8 6 23.30 3.77 4.86 180.0
7 8 6 0.00 4.27 1.14 180.0
8 8 6 13.30 4.91 3.14 0.0
-8 9 6 8.74 4.23 1.49 0.0
-7 9 6 0.00 3.31 1.96 180.0
-6 9 6 8.88 1.95 2.39 0.0
-5 9 6 1.70 1.65 0.19 0.0
-4 9 6 4.35 3.16 1.18 180.0
-3 9 6 758.22 30.51 26.85 0.0
-2 9 6 40.60 3.39 6.61 180.0
-1 9 6 71.74 5.36 8.05 180.0
0 9 6 82.79 5.82 8.84 0.0
1 9 6 273.02 5.72 15.77 180.0
2 9 6 2.73 2.01 0.05 180.0
3 9 6 2.07 1.44 0.04 180.0
4 9 6 15.07 2.54 3.44 180.0
5 9 6 123.87 9.04 11.79 0.0
6 9 6 0.00 2.49 0.25 180.0
7 9 6 3.31 3.94 1.10 180.0
8 9 6 10.51 7.94 0.91 180.0
-8 10 6 5.75 6.07 0.97 0.0
-7 10 6 0.25 11.58 1.00 0.0
-6 10 6 5.96 2.08 2.13 180.0
-5 10 6 9.29 1.95 3.56 0.0
-4 10 6 443.65 24.22 21.14 180.0
-3 10 6 233.31 9.26 15.49 180.0
-2 10 6 42.39 3.83 6.71 0.0
-1 10 6 17.40 2.42 3.65 180.0
0 10 6 1.00 1.68 0.80 180.0
1 10 6 4.12 1.84 2.26 0.0
2 10 6 374.46 15.20 19.11 0.0
3 10 6 89.13 6.88 9.58 0.0
4 10 6 9.21 2.44 2.74 0.0
5 10 6 1.18 1.70 1.49 0.0
6 10 6 5.74 2.32 2.59 0.0
7 10 6 4.29 4.32 0.88 180.0
8 10 6 16.94 8.38 3.33 0.0
-7 11 6 5.86 3.89 1.16 0.0
-6 11 6 2.87 2.37 0.30 180.0
-5 11 6 30.18 2.67 5.74 180.0
-4 11 6 7.87 2.55 1.90 0.0
-3 11 6 5.23 1.69 2.60 180.0
-2 11 6 0.00 1.77 0.07 0.0
-1 11 6 62.65 4.76 7.59 0.0
0 11 6 191.79 7.93 13.62 180.0
1 11 6 0.94 1.38 0.06 0.0
2 11 6 19.70 2.74 4.39 0.0
3 11 6 139.88 7.80 11.82 0.0
4 11 6 4.28 2.22 1.11 180.0
5 11 6 19.39 2.58 4.71 180.0
6 11 6 13.89 3.02 2.79 0.0
7 11 6 3.97 4.54 0.98 180.0
-7 12 6 2.16 3.42 0.70 180.0
-6 12 6 0.00 2.93 0.34 180.0
-5 12 6 13.96 2.87 3.82 180.0
-4 12 6 261.10 17.47 16.45 180.0
-3 12 6 3.90 1.46 1.17 0.0
-2 12 6 58.28 5.32 7.70 0.0
0 12 6 46.90 4.23 7.06 0.0
1 12 6 101.34 6.32 9.97 0.0
2 12 6 71.32 6.37 8.81 0.0
3 12 6 1.53 1.40 1.00 0.0
4 12 6 13.77 2.97 3.96 0.0
5 12 6 8.68 4.10 3.41 0.0
6 12 6 4.39 1.86 1.42 180.0
7 12 6 1.80 3.63 0.09 0.0
-7 13 6 2.44 6.71 0.98 180.0
-6 13 6 0.00 4.65 0.04 0.0
-5 13 6 15.17 2.96 4.18 0.0
-4 13 6 2.48 1.84 1.54 0.0
-3 13 6 5.36 2.49 2.01 180.0
-2 13 6 0.00 1.86 0.28 0.0
-1 13 6 31.08 3.36 4.98 180.0
0 13 6 7.67 1.54 2.25 180.0
1 13 6 24.25 2.92 4.99 0.0
2 13 6 25.66 3.61 5.37 180.0
3 13 6 2.85 1.63 0.04 180.0
4 13 6 19.66 3.51 4.55 180.0
5 13 6 3.41 3.21 1.63 0.0
6 13 6 0.91 2.13 0.62 180.0
7 13 6 4.04 3.19 1.90 180.0
-7 14 6 1.43 3.20 0.66 180.0
-6 14 6 3.13 3.99 1.40 180.0
-5 14 6 0.00 2.51 0.85 180.0
-4 14 6 7.13 2.00 2.16 0.0
-3 14 6 8.00 2.89 3.49 0.0
-2 14 6 0.63 2.63 0.45 0.0
-1 14 6 3.98 1.75 2.51 180.0
0 14 6 67.19 5.67 8.87 0.0
1 14 6 222.57 9.12 14.16 180.0
2 14 6 0.74 2.02 0.37 0.0
3 14 6 61.64 5.05 7.60 0.0
4 14 6 22.95 2.76 5.19 0.0
5 14 6 0.00 2.12 0.36 180.0
6 14 6 5.32 3.44 0.30 0.0
7 14 6 2.82 5.18 0.28 180.0
-6 15 6 0.00 2.97 0.17 180.0
-5 15 6 0.00 1.77 0.02 0.0
-4 15 6 15.04 2.87 3.47 180.0
-3 15 6 0.00 1.27 0.05 180.0
-2 15 6 6.38 2.76 1.97 0.0
-1 15 6 69.53 5.58 8.22 180.0
0 15 6 10.99 2.24 3.03 0.0
1 15 6 87.94 5.55 9.69 0.0
2 15 6 73.05 5.36 8.58 180.0
3 15 6 14.55 2.99 4.00 180.0
4 15 6 10.04 2.90 2.87 180.0
5 15 6 0.00 2.04 0.80 180.0
6 15 6 3.59 3.31 2.16 180.0
-6 16 6 2.07 3.69 0.40 180.0
-5 16 6 11.48 2.75 2.95 180.0
-3 16 6 0.00 2.01 1.48 180.0
-2 16 6 13.07 2.46 2.87 0.0
-1 16 6 2.72 3.12 1.45 0.0
0 16 6 37.30 4.62 5.64 0.0
1 16 6 9.58 2.20 2.67 180.0
2 16 6 17.73 3.18 4.74 0.0
3 16 6 4.28 2.09 2.39 180.0
4 16 6 13.36 3.46 3.06 180.0
5 16 6 3.42 2.79 1.73 180.0
6 16 6 0.71 2.36 0.09 0.0
-6 17 6 7.05 3.13 2.16 180.0
-5 17 6 0.00 2.28 0.74 180.0
-4 17 6 0.00 3.87 1.01 180.0
-3 17 6 3.57 2.26 1.27 0.0
-2 17 6 0.00 2.57 0.54 0.0
-1 17 6 4.88 2.43 2.23 180.0
0 17 6 6.26 2.75 1.91 0.0
1 17 6 6.59 2.90 2.81 180.0
2 17 6 1.08 1.91 0.33 180.0
3 17 6 66.09 11.07 8.15 180.0
4 17 6 14.84 3.34 3.69 180.0
5 17 6 4.17 2.90 2.60 0.0
6 17 6 0.00 1.67 0.88 0.0
-5 18 6 4.34 3.07 0.36 180.0
-4 18 6 26.88 5.24 4.56 0.0
-3 18 6 5.01 3.04 0.11 180.0
-1 18 6 9.41 2.20 2.65 180.0
1 18 6 0.00 1.33 1.12 0.0
3 18 6 31.05 6.12 4.44 180.0
4 18 6 6.92 4.23 3.35 0.0
5 18 6 0.00 2.60 0.23 0.0
-5 19 6 9.11 2.53 2.48 0.0
-4 19 6 0.00 3.45 1.49 0.0
-3 19 6 1.48 2.78 0.61 180.0
-2 19 6 8.53 3.24 2.52 180.0
-1 19 6 1.59 3.39 0.40 180.0
0 19 6 1.56 2.08 0.83 0.0
1 19 6 12.10 4.06 2.99 180.0
3 19 6 2.91 2.31 2.18 180.0
4 19 6 16.02 3.36 3.94 0.0
5 19 6 4.35 3.14 1.14 0.0
-4 20 6 2.43 2.82 0.71 0.0
-3 20 6 4.04 2.41 1.11 180.0
-2 20 6 3.15 3.55 1.76 0.0
-1 20 6 0.00 3.64 0.19 0.0
0 20 6 6.74 5.40 2.37 180.0
1 20 6 11.33 6.04 3.42 180.0
2 20 6 0.46 3.60 0.89 0.0
3 20 6 2.36 3.57 1.06 180.0
4 20 6 5.69 4.01 2.37 0.0
-4 21 6 0.00 4.12 1.28 180.0
-3 21 6 0.00 2.46 0.14 0.0
-2 21 6 2.13 3.13 0.75 0.0
-1 21 6 4.75 3.92 0.09 180.0
0 21 6 0.00 3.21 0.42 180.0
1 21 6 0.00 2.88 0.15 180.0
2 21 6 3.04 2.93 0.84 180.0
3 21 6 0.32 3.19 0.39 0.0
4 21 6 4.81 3.01 2.56 0.0
-3 22 6 5.89 5.15 1.54 180.0
-2 22 6 1.57 3.71 1.37 0.0
-1 22 6 12.37 4.28 4.01 180.0
0 22 6 22.65 4.58 4.78 180.0
1 22 6 5.84 5.62 2.50 0.0
2 22 6 0.00 2.25 0.31 0.0
3 22 6 4.29 3.26 0.43 0.0
-2 23 6 5.57 2.44 1.47 180.0
-1 23 6 5.46 3.05 2.33 0.0
0 23 6 2.71 4.14 1.02 0.0
1 23 6 1.63 1.91 1.10 180.0
2 23 6 14.14 6.77 1.22 0.0
0 24 6 4.00 4.92 0.94 0.0
-7 0 7 44.75 10.85 6.77 0.0
-5 0 7 225.75 12.96 14.51 180.0
-3 0 7 60.70 6.36 7.70 0.0
-1 0 7 887.46 18.73 30.94 0.0
1 0 7 3759.02 103.04 60.62 0.0
3 0 7 201.48 12.81 13.05 0.0
5 0 7 693.81 48.47 25.90 180.0
7 0 7 0.00 2.14 0.09 180.0
-8 1 7 3.48 3.85 1.38 180.0
-7 1 7 6.16 4.30 0.18 180.0
-6 1 7 42.37 7.15 6.11 180.0
-5 1 7 56.26 6.06 7.63 180.0
-4 1 7 90.27 5.70 10.12 180.0
-3 1 7 179.63 7.84 13.35 0.0
-1 1 7 36.90 1.52 6.15 180.0
1 1 7 3236.17 52.03 55.97 0.0
3 1 7 8.76 2.02 2.36 0.0
4 1 7 153.85 8.52 12.89 0.0
5 1 7 610.74 26.80 23.99 180.0
6 1 7 29.58 5.14 5.50 0.0
7 1 7 7.59 3.89 3.30 0.0
8 1 7 0.87 2.86 1.25 0.0
-8 2 7 16.27 4.26 2.92 0.0
-7 2 7 0.00 2.53 0.35 0.0
-5 2 7 8.71 2.03 2.83 0.0
-4 2 7 115.32 7.53 10.94 180.0
-3 2 7 105.42 5.61 10.16 0.0
-2 2 7 243.15 7.38 15.85 0.0
0 2 7 564.47 8.60 24.46 0.0
1 2 7 1888.42 36.45 45.06 0.0
2 2 7 38.89 3.55 6.60 0.0
3 2 7 39.36 3.89 7.00 180.0
4 2 7 1393.07 96.58 39.05 180.0
6 2 7 42.89 5.23 6.56 0.0
7 2 7 0.00 2.56 1.44 180.0
8 2 7 9.76 4.90 1.52 0.0
-8 3 7 7.81 2.74 2.36 180.0
-7 3 7 5.79 2.43 2.18 180.0
-6 3 7 4.49 2.69 1.34 180.0
-5 3 7 10.49 2.19 3.00 0.0
-4 3 7 181.97 8.32 12.45 0.0
-3 3 7 694.07 14.09 26.14 0.0
-2 3 7 1532.36 24.85 37.63 180.0
-1 3 7 1083.72 16.72 33.22 180.0
0 3 7 208.85 5.13 15.21 180.0
1 3 7 13.70 1.52 3.74 180.0
3 3 7 99.38 5.50 9.96 0.0
4 3 7 539.63 22.79 22.66 0.0
5 3 7 55.40 5.23 8.20 180.0
6 3 7 73.40 7.91 8.83 0.0
7 3 7 4.01 2.44 1.94 180.0
8 3 7 0.00 1.54 0.05 0.0
-8 4 7 0.00 4.73 1.40 0.0
-7 4 7 3.01 4.19 0.26 180.0
-6 4 7 2.70 1.84 2.44 0.0
-5 4 7 53.48 5.64 6.79 0.0
-4 4 7 9.06 1.79 2.91 0.0
-3 4 7 38.30 3.80 6.04 0.0
-2 4 7 2673.02 44.33 51.73 180.0
-1 4 7 377.19 8.10 20.06 0.0
0 4 7 502.39 10.88 23.65 0.0
1 4 7 77.67 3.39 8.46 180.0
2 4 7 1943.81 31.11 42.54 180.0
3 4 7 22.05 3.18 4.23 0.0
4 4 7 17.67 3.00 4.42 180.0
5 4 7 4.67 1.94 2.24 0.0
6 4 7 11.85 2.39 4.18 0.0
7 4 7 0.51 1.98 0.78 0.0
8 4 7 3.97 9.92 0.11 180.0
-8 5 7 0.00 5.47 0.78 0.0
-6 5 7 17.39 2.32 3.58 0.0
-5 5 7 2.87 1.84 1.54 180.0
-4 5 7 102.49 7.85 9.61 180.0
-3 5 7 36.43 3.53 5.86 0.0
0 5 7 66.56 3.62 8.05 0.0
1 5 7 239.43 8.00 15.86 180.0
2 5 7 876.79 13.90 28.84 180.0
3 5 7 71.10 5.98 9.10 0.0
4 5 7 284.75 10.81 16.58 0.0
5 5 7 18.15 2.89 3.77 180.0
6 5 7 1.70 0.87 1.83 0.0
7 5 7 6.63 2.30 2.04 180.0
8 5 7 14.86 8.32 2.34 0.0
-8 6 7 4.69 4.86 1.70 0.0
-7 6 7 0.06 2.39 1.76 0.0
-6 6 7 1.88 2.13 2.53 0.0
-5 6 7 16.75 4.87 4.74 180.0
-4 6 7 143.51 9.99 11.75 180.0
-3 6 7 19.23 2.62 4.12 0.0
-2 6 7 245.24 7.88 16.05 180.0
-1 6 7 1014.89 16.19 30.46 0.0
0 6 7 34.54 2.90 5.97 0.0
1 6 7 114.08 4.76 10.36 0.0
2 6 7 37.36 3.13 5.61 180.0
3 6 7 24.55 2.98 5.28 0.0
4 6 7 49.76 5.11 7.71 180.0
5 6 7 3.12 1.50 2.32 180.0
6 6 7 2.00 1.66 0.83 180.0
7 6 7 3.20 2.83 3.04 0.0
8 6 7 20.02 10.81 0.18 180.0
-8 7 7 0.00 3.44 0.55 0.0
-7 7 7 1.11 4.16 1.00 180.0
-6 7 7 0.00 4.25 0.81 0.0
-5 7 7 12.58 2.96 3.17 180.0
-4 7 7 0.00 2.35 0.28 0.0
-3 7 7 38.34 4.20 5.66 0.0
-2 7 7 160.85 8.33 11.99 0.0
-1 7 7 304.49 8.73 16.61 0.0
0 7 7 151.12 6.28 11.53 180.0
1 7 7 1020.69 16.19 32.00 180.0
2 7 7 1.19 1.60 0.37 0.0
3 7 7 203.97 8.37 13.75 0.0
4 7 7 69.11 6.42 8.27 0.0
6 7 7 3.38 2.35 0.93 0.0
7 7 7 4.74 11.06 1.83 0.0
8 7 7 0.00 7.54 0.25 180.0
-8 8 7 7.89 5.37 0.99 180.0
-7 8 7 5.02 3.62 0.66 0.0
-6 8 7 0.00 2.15 0.59 0.0
-5 8 7 0.95 1.54 1.06 180.0
-4 8 7 4.01 1.41 1.15 0.0
-3 8 7 31.14 3.41 5.89 180.0
-2 8 7 96.73 5.45 9.29 180.0
-1 8 7 238.99 4.97 15.05 0.0
0 8 7 41.83 3.49 6.57 180.0
1 8 7 1642.07 32.59 39.76 0.0
2 8 7 1.76 1.13 0.97 180.0
3 8 7 43.78 4.69 6.74 180.0
4 8 7 14.36 2.53 3.75 0.0
5 8 7 7.25 2.25 2.94 180.0
6 8 7 2.08 1.64 0.53 0.0
7 8 7 10.68 5.82 2.16 0.0
8 8 7 0.23 3.56 2.05 180.0
-8 9 7 0.00 4.94 0.81 0.0
-7 9 7 3.29 12.97 0.34 180.0
-6 9 7 6.40 2.51 1.55 0.0
-5 9 7 5.94 1.94 2.17 180.0
-4 9 7 74.57 6.02 9.14 0.0
-3 9 7 1.95 2.40 0.25 0.0
-2 9 7 22.29 2.88 4.33 0.0
-1 9 7 112.40 5.85 10.36 0.0
0 9 7 84.89 5.36 9.02 180.0
1 9 7 456.46 9.26 21.31 180.0
2 9 7 0.05 1.39 0.27 180.0
3 9 7 1.15 1.39 0.18 180.0
4 9 7 1.44 1.03 0.28 180.0
5 9 7 13.82 2.72 3.36 0.0
6 9 7 4.49 1.77 1.75 0.0
7 9 7 0.00 2.19 0.03 0.0
8 9 7 7.81 35.52 1.21 180.0
-7 10 7 11.85 4.89 2.44 180.0
-6 10 7 0.00 1.84 1.28 180.0
-5 10 7 17.60 3.25 4.88 0.0
-4 10 7 4.45 2.66 0.44 180.0
-3 10 7 139.83 9.61 11.28 0.0
-1 10 7 87.69 5.54 9.15 0.0
0 10 7 220.15 6.17 14.58 0.0
1 10 7 12.11 1.95 3.65 0.0
2 10 7 4.07 1.58 2.06 0.0
3 10 7 0.76 0.98 1.41 180.0
4 10 7 25.54 3.47 5.45 0.0
5 10 7 0.00 2.00 0.11 180.0
6 10 7 8.56 2.55 2.04 180.0
-7 11 7 1.68 9.06 1.72 0.0
-6 11 7 2.45 2.69 0.25 0.0
-5 11 7 2.53 1.90 1.75 0.0
-4 11 7 78.56 5.61 9.09 0.0
-3 11 7 90.24 7.09 9.64 180.0
-2 11 7 3.93 1.48 2.23 0.0
-1 11 7 6.77 2.02 2.40 180.0
0 11 7 94.08 5.85 10.00 180.0
1 11 7 1.37 1.31 0.27 180.0
2 11 7 30.69 3.35 5.29 0.0
3 11 7 2.07 2.17 1.28 180.0
4 11 7 0.98 2.39 0.30 0.0
5 11 7 4.31 1.58 2.50 0.0
6 11 7 7.97 3.44 2.33 0.0
7 11 7 4.19 4.19 0.21 0.0
-7 12 7 0.00 4.86 0.22 0.0
-6 12 7 3.18 3.88 0.03 180.0
-5 12 7 0.00 2.08 0.56 0.0
-4 12 7 29.83 3.89 5.95 0.0
-3 12 7 35.63 4.10 6.44 0.0
-2 12 7 10.10 2.11 2.74 180.0
-1 12 7 47.23 4.96 6.91 0.0
0 12 7 58.98 5.45 8.34 180.0
1 12 7 7.52 1.76 2.89 0.0
2 12 7 119.12 7.77 10.66 0.0
3 12 7 75.80 5.48 8.68 0.0
4 12 7 79.33 8.45 9.55 0.0
5 12 7 1.59 1.76 1.13 0.0
6 12 7 1.39 2.19 1.70 180.0
7 12 7 10.84 21.97 2.87 180.0
-7 13 7 5.86 4.22 0.52 0.0
-6 13 7 4.88 3.17 1.89 0.0
-4 13 7 40.48 3.29 6.50 180.0
-3 13 7 7.35 3.10 3.15 0.0
-2 13 7 25.58 3.42 5.30 180.0
-1 13 7 11.38 2.62 3.39 180.0
0 13 7 4.02 2.13 0.09 180.0
1 13 7 12.52 2.13 3.23 180.0
2 13 7 667.25 28.12 25.22 0.0
3 13 7 33.11 5.17 5.92 180.0
4 13 7 2.30 2.77 2.15 180.0
5 13 7 1.75 1.90 1.90 0.0
6 13 7 11.07 3.33 2.71 180.0
7 13 7 20.50 7.89 4.88 0.0
-7 14 7 0.84 3.93 0.91 0.0
-6 14 7 0.87 3.44 1.72 180.0
-5 14 7 0.00 4.06 1.49 0.0
-4 14 7 32.32 3.05 5.79 0.0
-3 14 7 0.00 1.68 1.20 180.0
-2 14 7 4.05 2.44 0.07 180.0
-1 14 7 102.30 5.80 10.41 0.0
0 14 7 11.06 2.37 2.77 180.0
1 14 7 33.77 3.82 6.41 0.0
2 14 7 237.76 13.60 15.12 0.0
3 14 7 1.01 1.53 0.66 0.0
4 14 7 21.25 3.32 4.00 180.0
5 14 7 3.86 1.73 2.00 180.0
6 14 7 0.43 2.96 0.21 180.0
7 14 7 8.36 5.64 2.71 180.0
-6 15 7 0.00 3.68 0.48 180.0
-5 15 7 17.21 3.74 4.04 180.0
-4 15 7 2.93 2.72 0.03 0.0
-3 15 7 13.69 2.20 3.13 0.0
-2 15 7 20.02 3.35 4.70 180.0
-1 15 7 90.76 6.19 10.30 0.0
0 15 7 87.91 5.12 9.76 0.0
1 15 7 65.68 5.05 7.75 0.0
3 15 7 227.46 27.80 14.86 180.0
4 15 7 0.00 2.06 0.76 0.0
6 15 7 8.15 4.96 2.69 0.0
-6 16 7 2.52 4.19 0.03 180.0
-5 16 7 31.20 5.98 5.35 0.0
-4 16 7 0.00 2.97 1.07 0.0
-3 16 7 1.85 1.78 0.87 0.0
-2 16 7 2.49 2.39 1.88 0.0
-1 16 7 59.85 6.37 7.77 0.0
0 16 7 6.00 3.22 2.43 0.0
1 16 7 41.45 4.76 6.43 180.0
4 16 7 11.00 3.51 3.14 0.0
5 16 7 5.78 2.55 2.05 0.0
6 16 7 4.36 4.33 2.59 180.0
-6 17 7 2.09 5.02 0.90 180.0
-5 17 7 9.28 4.45 1.22 0.0
-4 17 7 0.00 1.94 0.28 0.0
-2 17 7 0.00 1.97 0.15 0.0
-1 17 7 48.70 3.82 7.17 0.0
0 17 7 37.73 4.27 6.00 180.0
1 17 7 2.27 2.00 0.97 0.0
2 17 7 3.79 2.81 1.37 180.0
3 17 7 2.83 2.30 0.92 180.0
4 17 7 37.35 7.33 5.86 0.0
5 17 7 0.00 3.07 1.00 0.0
6 17 7 25.13 5.97 3.37 0.0
-5 18 7 4.13 2.64 0.05 0.0
-4 18 7 11.75 4.79 3.28 180.0
-3 18 7 0.00 1.88 0.90 180.0
-2 18 7 1.25 2.88 0.19 180.0
-1 18 7 3.93 3.06 1.73 0.0
0 18 7 2.21 2.43 2.69 180.0
1 18 7 0.91 3.30 0.96 180.0
2 18 7 7.27 3.62 2.19 0.0
3 18 7 0.00 3.66 1.17 0.0
4 18 7 14.70 5.73 4.33 0.0
5 18 7 4.64 2.62 1.10 180.0
-5 19 7 4.41 4.85 0.34 180.0
-4 19 7 12.75 5.03 2.78 180.0
-3 19 7 2.97 3.57 0.16 0.0
-2 19 7 11.12 2.82 2.24 0.0
-1 19 7 2.25 1.41 0.90 0.0
0 19 7 12.19 2.57 3.47 180.0
1 19 7 2.44 2.76 1.59 0.0
3 19 7 6.49 2.73 1.90 0.0
4 19 7 3.73 2.17 0.33 0.0
5 19 7 0.00 2.72 0.30 0.0
-4 20 7 3.07 2.99 1.01 180.0
-3 20 7 8.54 3.43 2.50 0.0
-2 20 7 5.92 3.96 1.19 180.0
-1 20 7 1.40 3.09 1.85 180.0
0 20 7 4.19 2.93 2.51 180.0
1 20 7 3.93 3.02 1.50 0.0
2 20 7 7.09 3.25 1.36 0.0
3 20 7 3.15 4.14 0.32 0.0
4 20 7 0.73 3.21 0.78 0.0
-4 21 7 3.84 2.93 0.74 180.0
-3 21 7 4.24 2.93 1.85 0.0
-2 21 7 3.06 3.65 0.96 180.0
-1 21 7 0.05 2.18 0.13 180.0
0 21 7 8.77 3.43 3.10 0.0
1 21 7 0.00 3.98 1.02 0.0
2 21 7 0.00 4.90 0.23 180.0
3 21 7 0.32 2.19 0.44 180.0
4 21 7 0.00 2.98 0.62 180.0
-3 22 7 0.34 2.49 0.22 180.0
-1 22 7 0.00 4.59 0.55 180.0
0 22 7 7.90 4.19 1.04 180.0
1 22 7 1.67 3.19 1.72 0.0
2 22 7 0.00 5.31 1.11 180.0
3 22 7 7.00 5.60 1.34 0.0
-2 23 7 0.00 3.36 0.54 0.0
-1 23 7 0.54 1.93 1.64 0.0
0 23 7 2.76 2.57 0.02 180.0
1 23 7 6.50 3.80 0.67 180.0
2 23 7 0.36 3.65 0.20 0.0
-8 0 8 4.91 3.69 2.38 0.0
-6 0 8 14.95 4.83 2.48 0.0
-4 0 8 38.99 7.06 6.86 0.0
-2 0 8 13.72 3.03 3.48 0.0
0 0 8 726.85 19.45 26.44 0.0
2 0 8 1252.27 38.23 32.87 180.0
4 0 8 87.54 9.54 10.20 180.0
6 0 8 25.51 7.13 5.75 0.0
8 0 8 23.47 10.90 3.63 0.0
-8 1 8 6.64 2.62 3.03 180.0
-7 1 8 45.89 10.64 6.79 180.0
-5 1 8 59.66 5.38 7.27 0.0
-4 1 8 188.17 8.58 13.70 0.0
-3 1 8 557.17 11.95 22.00 0.0
-2 1 8 548.65 18.04 22.86 180.0
-1 1 8 268.33 7.22 16.60 0.0
0 1 8 27.42 1.24 5.12 0.0
1 1 8 2842.68 43.93 53.63 0.0
2 1 8 1206.57 22.66 33.07 180.0
3 1 8 14.75 2.39 3.84 180.0
4 1 8 702.32 34.35 25.64 0.0
5 1 8 86.26 7.44 9.84 0.0
6 1 8 3.19 1.85 1.01 180.0
7 1 8 0.00 2.76 0.62 180.0
8 1 8 2.46 3.45 2.29 180.0
-8 2 8 3.43 3.17 0.69 0.0
-7 2 8 19.83 4.77 4.24 180.0
-6 2 8 39.99 5.53 6.92 0.0
-5 2 8 29.89 4.07 5.94 0.0
-4 2 8 34.70 3.81 5.50 180.0
-3 2 8 2.79 1.29 1.76 180.0
-2 2 8 1865.30 29.39 43.84 0.0
-1 2 8 124.40 5.17 10.66 180.0
0 2 8 1079.98 16.71 32.52 180.0
1 2 8 399.17 11.18 18.73 180.0
2 2 8 5.13 1.69 2.51 0.0
3 2 8 19.56 3.01 5.12 180.0
4 2 8 11.49 2.07 3.00 180.0
5 2 8 891.03 81.33 30.07 0.0
6 2 8 7.56 1.64 2.89 180.0
7 2 8 10.50 4.84 2.88 180.0
8 2 8 6.19 4.29 2.10 0.0
-8 3 8 4.50 4.01 1.17 180.0
-7 3 8 0.00 3.45 0.69 180.0
-5 3 8 0.80 1.88 0.98 180.0
-4 3 8 32.30 3.89 5.07 0.0
-3 3 8 52.89 4.22 7.49 0.0
-2 3 8 839.83 13.44 28.79 180.0
-1 3 8 1515.38 25.51 38.27 0.0
0 3 8 145.05 5.94 11.46 0.0
1 3 8 301.69 9.40 17.75 0.0
2 3 8 424.84 13.01 20.37 0.0
3 3 8 305.61 6.97 17.35 0.0
4 3 8 6.50 2.00 2.29 0.0
5 3 8 2.26 1.48 1.05 180.0
6 3 8 26.09 2.67 5.46 180.0
7 3 8 0.00 2.84 0.90 180.0
8 3 8 0.00 2.15 0.33 0.0
-8 4 8 0.36 2.71 0.37 0.0
-7 4 8 0.00 3.05 0.04 0.0
-6 4 8 46.23 3.70 7.11 0.0
-5 4 8 66.39 5.61 7.81 180.0
-4 4 8 12.68 2.42 3.48 0.0
-3 4 8 12.80 2.21 3.73 180.0
-2 4 8 0.00 1.21 1.19 180.0
-1 4 8 20.37 1.81 4.90 0.0
0 4 8 202.28 8.68 14.54 180.0
1 4 8 387.14 10.86 19.67 0.0
2 4 8 108.21 4.50 10.17 0.0
3 4 8 245.37 5.58 15.56 180.0
5 4 8 101.41 6.58 10.79 0.0
7 4 8 16.84 7.17 4.19 0.0
8 4 8 0.00 4.43 0.15 180.0
-8 5 8 0.00 4.13 1.21 180.0
-7 5 8 2.30 3.07 0.19 0.0
-6 5 8 15.81 2.61 4.41 0.0
-5 5 8 4.28 3.23 0.87 180.0
-4 5 8 47.29 5.37 7.27 0.0
-3 5 8 3.51 1.84 0.22 180.0
-2 5 8 10.34 1.80 3.39 0.0
-1 5 8 17.58 1.72 3.58 0.0
0 5 8 55.38 4.08 7.32 180.0
1 5 8 194.56 8.00 14.00 0.0
2 5 8 7.73 1.53 2.64 0.0
3 5 8 16.08 2.31 3.96 0.0
4 5 8 3.63 0.99 1.25 180.0
5 5 8 135.29 7.49 11.67 0.0
7 5 8 3.52 2.10 1.41 180.0
8 5 8 7.01 11.06 2.72 0.0
-7 6 8 5.19 3.24 1.95 180.0
-6 6 8 6.83 3.24 2.93 0.0
-5 6 8 0.00 1.24 0.50 0.0
-4 6 8 73.39 6.06 8.79 0.0
-3 6 8 31.62 3.31 5.96 0.0
-2 6 8 1112.77 22.60 32.74 180.0
-1 6 8 9.62 1.63 2.50 180.0
0 6 8 191.10 7.87 14.07 0.0
1 6 8 167.55 6.95 13.01 180.0
2 6 8 29.67 3.65 5.20 0.0
3 6 8 2.89 1.85 2.31 0.0
4 6 8 29.76 3.42 5.88 0.0
5 6 8 19.07 3.39 4.78 0.0
6 6 8 0.00 1.17 0.87 0.0
7 6 8 13.20 5.93 3.64 0.0
8 6 8 30.81 20.79 0.17 0.0
-8 7 8 2.13 6.11 0.03 0.0
-6 7 8 0.34 4.32 0.50 180.0
-5 7 8 20.02 3.86 4.65 180.0
-4 7 8 39.39 4.90 6.20 180.0
-3 7 8 14.65 2.54 3.76 180.0
-2 7 8 110.83 5.76 10.78 0.0
-1 7 8 86.31 5.06 9.86 0.0
0 7 8 0.00 1.86 0.49 0.0
1 7 8 13.74 1.98 3.79 180.0
2 7 8 0.24 1.37 0.74 180.0
4 7 8 26.97 3.43 5.42 0.0
5 7 8 3.53 1.56 2.33 0.0
6 7 8 2.71 1.59 1.56 180.0
7 7 8 9.89 4.58 0.51 0.0
8 7 8 9.76 8.82 2.04 0.0
-8 8 8 0.79 6.51 0.28 0.0
-7 8 8 0.67 2.61 0.17 180.0
-6 8 8 0.00 1.39 0.08 0.0
-5 8 8 122.47 12.95 11.20 180.0
-4 8 8 10.02 2.74 3.49 180.0
-2 8 8 9.71 1.97 2.53 0.0
-1 8 8 4.26 1.26 2.08 0.0
0 8 8 1.31 1.68 1.18 180.0
1 8 8 333.45 7.00 18.43 0.0
2 8 8 170.56 7.50 13.24 0.0
3 8 8 80.38 6.47 8.80 0.0
4 8 8 67.75 5.66 8.52 180.0
5 8 8 0.95 2.19 0.39 180.0
6 8 8 0.21 2.10 0.67 0.0
7 8 8 0.00 7.31 0.06 180.0
8 8 8 25.42 17.86 1.70 0.0
-8 9 8 5.56 6.76 0.53 0.0
-7 9 8 5.30 5.48 1.68 0.0
-6 9 8 1.67 2.31 1.72 180.0
-5 9 8 33.38 4.87 5.85 180.0
-4 9 8 82.21 5.01 8.81 180.0
-3 9 8 3.97 1.97 1.45 0.0
-2 9 8 4.15 2.04 2.80 180.0
-1 9 8 8.15 1.88 2.80 0.0
0 9 8 2.64 1.61 1.39 0.0
1 9 8 9.30 1.60 2.69 180.0
2 9 8 410.30 18.20 20.12 0.0
3 9 8 37.19 3.81 5.46 0.0
4 9 8 4.37 1.83 2.31 0.0
5 9 8 1.26 0.98 0.91 180.0
6 9 8 1.19 1.59 1.61 180.0
7 9 8 0.00 5.53 0.43 180.0
8 9 8 0.00 7.81 1.85 0.0
-7 10 8 0.17 3.31 1.70 180.0
-6 10 8 9.56 4.01 3.81 0.0
-5 10 8 2.44 2.50 1.42 180.0
-4 10 8 7.03 1.83 3.13 0.0
-3 10 8 187.68 8.00 13.58 0.0
-1 10 8 40.22 3.94 6.08 180.0
1 10 8 13.67 2.12 3.67 0.0
2 10 8 85.04 6.82 8.69 0.0
3 10 8 38.13 4.47 6.00 0.0
4 10 8 3.26 2.48 0.02 0.0
5 10 8 1.44 0.96 1.51 180.0
6 10 8 0.00 3.05 1.23 180.0
7 10 8 0.00 4.73 0.34 180.0
-7 11 8 2.61 4.81 0.04 0.0
-6 11 8 0.00 3.86 0.33 0.0
-5 11 8 1.88 2.10 0.29 180.0
-4 11 8 53.09 5.96 6.79 180.0
-3 11 8 0.00 2.90 0.26 0.0
-2 11 8 8.46 1.86 2.44 180.0
-1 11 8 26.95 3.22 5.14 0.0
0 11 8 68.90 4.55 8.75 0.0
1 11 8 2.67 1.07 0.72 180.0
2 11 8 10.19 2.04 3.11 180.0
3 11 8 0.50 1.59 0.82 0.0
4 11 8 2.59 1.64 1.85 180.0
5 11 8 7.70 2.21 2.53 0.0
6 11 8 0.00 1.38 0.15 0.0
7 11 8 1.31 4.49 0.55 0.0
-7 12 8 0.00 8.54 0.12 0.0
-6 12 8 4.31 3.78 2.19 180.0
-5 12 8 2.03 2.10 1.89 0.0
-4 12 8 127.18 12.51 11.63 0.0
-3 12 8 25.71 3.18 4.53 0.0
-2 12 8 5.16 1.53 1.68 180.0
-1 12 8 14.16 2.42 3.66 0.0
0 12 8 35.14 3.95 5.59 180.0
1 12 8 21.81 2.70 4.50 0.0
2 12 8 57.53 4.93 7.44 180.0
3 12 8 27.02 3.77 5.21 180.0
4 12 8 8.01 2.41 2.84 0.0
5 12 8 43.24 6.80 6.37 180.0
6 12 8 2.42 1.84 1.10 0.0
7 12 8 0.00 5.57 0.75 180.0
-7 13 8 10.56 9.67 1.42 180.0
-6 13 8 2.20 2.52 0.30 180.0
-4 13 8 31.08 2.60 5.41 180.0
-3 13 8 8.53 2.06 3.02 0.0
-2 13 8 12.88 2.94 4.42 180.0
-1 13 8 208.13 8.55 14.29 0.0
0 13 8 197.15 8.16 13.40 0.0
1 13 8 10.58 3.02 3.24 0.0
2 13 8 106.23 5.97 10.34 180.0
3 13 8 55.75 5.43 7.84 180.0
4 13 8 2.97 1.67 1.18 180.0
5 13 8 0.00 1.93 0.62 180.0
6 13 8 13.92 4.02 3.06 0.0
7 13 8 12.30 7.14 4.49 0.0
-6 14 8 1.18 3.97 1.43 180.0
-5 14 8 37.14 7.69 6.34 0.0
-4 14 8 14.57 2.64 3.26 0.0
-3 14 8 0.20 2.35 1.12 180.0
-2 14 8 3.90 2.52 1.62 0.0
-1 14 8 3.31 2.94 1.65 180.0
0 14 8 27.85 3.61 5.22 180.0
2 14 8 63.48 5.17 8.06 180.0
3 14 8 16.51 3.87 4.41 180.0
4 14 8 1.66 3.15 0.64 0.0
5 14 8 9.66 5.04 2.99 0.0
6 14 8 2.32 2.17 1.36 0.0
-6 15 8 3.74 2.90 0.50 0.0
-5 15 8 6.47 5.14 2.14 180.0
-4 15 8 7.92 3.18 2.44 0.0
-3 15 8 0.91 2.19 1.34 0.0
-2 15 8 7.32 2.40 2.26 180.0
-1 15 8 41.31 4.83 6.19 0.0
0 15 8 22.78 3.57 5.03 180.0
1 15 8 0.00 1.26 0.89 0.0
2 15 8 70.20 6.84 8.71 180.0
3 15 8 71.87 6.04 8.76 0.0
4 15 8 33.62 5.27 6.04 0.0
5 15 8 0.21 4.34 1.50 180.0
6 15 8 10.69 3.57 3.51 0.0
-6 16 8 2.35 4.33 2.09 0.0
-5 16 8 19.19 4.87 4.12 0.0
-4 16 8 0.00 4.21 1.83 180.0
-3 16 8 1.68 2.55 1.24 0.0
-2 16 8 2.30 2.08 1.65 180.0
-1 16 8 39.05 4.90 6.51 180.0
0 16 8 6.17 2.52 1.20 0.0
1 16 8 10.47 1.71 2.77 180.0
2 16 8 2.97 1.83 2.00 180.0
3 16 8 28.27 4.57 4.85 0.0
5 16 8 0.53 3.21 1.63 180.0
6 16 8 3.14 6.37 0.96 180.0
-6 17 8 0.00 5.35 0.15 180.0
-5 17 8 7.90 4.63 1.33 0.0
-4 17 8 0.00 2.56 0.79 180.0
-3 17 8 0.57 2.06 1.15 0.0
-2 17 8 7.55 3.08 3.18 0.0
0 17 8 17.44 2.69 4.07 180.0
1 17 8 50.31 4.15 6.85 0.0
2 17 8 2.92 2.39 0.90 0.0
3 17 8 31.42 5.80 6.22 0.0
4 17 8 7.75 3.45 3.06 180.0
5 17 8 0.00 3.09 0.04 0.0
-5 18 8 3.09 5.40 0.28 180.0
-4 18 8 2.37 4.10 0.77 0.0
-3 18 8 6.11 3.45 0.71 0.0
-2 18 8 1.32 2.52 0.75 180.0
-1 18 8 3.07 3.00 0.89 0.0
0 18 8 5.30 1.83 2.69 0.0
1 18 8 19.70 4.85 4.08 180.0
2 18 8 8.47 4.32 2.33 180.0
3 18 8 17.35 3.81 3.28 0.0
4 18 8 2.33 4.58 0.92 180.0
5 18 8 3.13 2.70 1.39 180.0
-5 19 8 5.16 5.38 1.19 0.0
-4 19 8 0.00 2.34 0.65 0.0
-3 19 8 4.17 2.95 0.98 0.0
-2 19 8 6.63 3.39 0.51 180.0
-1 19 8 0.42 1.67 2.05 180.0
0 19 8 4.82 3.62 1.75 180.0
1 19 8 15.64 3.64 3.78 0.0
2 19 8 13.62 4.72 3.46 0.0
3 19 8 13.62 4.78 3.93 0.0
4 19 8 1.11 3.47 2.52 180.0
5 19 8 6.06 5.33 1.22 0.0
-4 20 8 1.53 5.30 0.34 180.0
-3 20 8 0.00 2.83 0.62 180.0
-2 20 8 0.00 2.62 1.31 180.0
-1 20 8 2.73 4.14 0.86 0.0
0 20 8 1.63 1.64 0.10 0.0
1 20 8 0.00 2.77 0.77 180.0
2 20 8 0.65 7.02 1.13 0.0
3 20 8 1.06 3.14 0.58 0.0
4 20 8 1.84 3.00 0.51 0.0
-3 21 8 0.00 7.78 0.92 0.0
-2 21 8 1.52 2.82 0.19 180.0
-1 21 8 0.00 4.51 1.06 0.0
1 21 8 2.72 3.99 1.27 0.0
2 21 8 0.00 2.48 1.02 0.0
3 21 8 4.47 4.46 1.42 0.0
-3 22 8 2.59 3.05 0.19 180.0
-2 22 8 2.74 3.84 2.37 0.0
-1 22 8 2.88 3.47 0.52 0.0
0 22 8 1.22 2.50 1.76 0.0
1 22 8 5.02 3.17 0.30 0.0
2 22 8 0.60 2.49 0.31 0.0
3 22 8 0.00 3.50 0.79 0.0
-1 23 8 0.00 5.02 0.83 0.0
0 23 8 0.00 3.36 0.34 0.0
1 23 8 2.12 2.82 1.80 0.0
-7 0 9 4.20 11.21 1.97 180.0
-5 0 9 33.68 12.39 5.38 180.0
-3 0 9 1.51 1.77 1.70 0.0
-1 0 9 1.79 2.64 0.61 0.0
1 0 9 1848.44 46.38 42.30 180.0
3 0 9 13.82 3.82 3.33 0.0
5 0 9 103.25 14.28 9.92 0.0
7 0 9 7.08 6.42 1.44 180.0
-8 1 9 0.00 5.96 0.17 180.0
-7 1 9 26.09 6.54 5.05 0.0
-5 1 9 3.22 2.40 0.55 180.0
-4 1 9 108.22 9.16 10.61 0.0
-3 1 9 164.53 9.32 11.88 180.0
-2 1 9 0.65 1.13 0.81 0.0
-1 1 9 227.41 8.60 14.92 180.0
0 1 9 429.01 13.10 19.93 0.0
2 1 9 6.94 1.61 3.18 0.0
3 1 9 70.52 7.16 8.65 0.0
4 1 9 1243.00 90.59 34.53 180.0
5 1 9 12.55 2.87 4.18 180.0
6 1 9 0.00 0.96 0.60 180.0
7 1 9 5.20 5.83 0.06 180.0
8 1 9 0.00 6.39 0.89 180.0
-8 2 9 0.00 3.93 0.21 0.0
-7 2 9 0.00 3.95 0.17 180.0
-5 2 9 17.72 3.06 4.29 180.0
-4 2 9 4.21 1.68 1.84 180.0
-3 2 9 69.54 5.64 8.24 180.0
-1 2 9 81.50 3.63 9.85 180.0
0 2 9 262.30 7.48 15.37 180.0
1 2 9 240.04 7.76 14.55 180.0
2 2 9 373.58 11.46 18.17 180.0
4 2 9 701.96 31.79 25.35 0.0
5 2 9 10.98 2.61 3.63 0.0
6 2 9 0.00 1.49 1.05 180.0
7 2 9 0.00 7.57 0.21 180.0
8 2 9 0.00 3.78 0.38 180.0
-8 3 9 16.60 5.92 3.30 0.0
-7 3 9 7.58 2.86 3.12 0.0
-6 3 9 6.64 2.11 3.14 180.0
-5 3 9 36.64 4.33 5.79 0.0
-4 3 9 18.75 3.03 4.35 0.0
-3 3 9 0.00 1.61 0.99 180.0
-2 3 9 6.09 2.03 1.36 0.0
-1 3 9 8.75 1.66 3.08 0.0
0 3 9 612.84 12.99 24.28 0.0
2 3 9 224.31 5.83 14.24 180.0
3 3 9 1.10 1.35 0.40 0.0
4 3 9 264.62 10.91 15.56 180.0
5 3 9 4.32 1.27 2.07 180.0
6 3 9 0.00 1.54 0.76 0.0
7 3 9 3.68 2.63 0.06 180.0
8 3 9 5.96 4.41 1.10 0.0
-8 4 9 0.00 3.70 1.80 180.0
-7 4 9 4.92 4.26 0.29 0.0
-6 4 9 4.38 2.19 2.33 180.0
-5 4 9 0.00 1.30 0.90 0.0
-4 4 9 28.68 3.42 5.89 0.0
-3 4 9 73.59 5.31 9.32 180.0
-2 4 9 1299.88 28.87 35.69 0.0
-1 4 9 40.21 3.33 6.07 180.0
0 4 9 314.07 8.90 17.90 180.0
1 4 9 356.02 10.00 18.82 180.0
2 4 9 95.09 5.84 8.93 180.0
3 4 9 756.98 33.26 28.08 0.0
4 4 9 60.97 6.22 8.00 0.0
5 4 9 0.58 1.98 1.82 0.0
6 4 9 17.48 2.53 4.50 0.0
7 4 9 1.97 3.01 2.03 180.0
8 4 9 16.17 11.19 1.56 180.0
-8 5 9 2.57 5.09 0.17 180.0
-7 5 9 0.00 2.82 0.63 0.0
-6 5 9 2.77 1.26 0.57 180.0
-5 5 9 5.20 1.61 1.88 180.0
-4 5 9 0.00 1.84 0.36 180.0
-3 5 9 57.94 4.46 7.86 0.0
-2 5 9 268.96 5.73 16.22 0.0
-1 5 9 26.67 2.30 5.10 0.0
0 5 9 68.41 3.40 8.68 180.0
1 5 9 229.96 8.18 14.85 0.0
2 5 9 2.10 1.02 1.69 180.0
3 5 9 249.11 11.80 15.39 180.0
4 5 9 2.45 1.09 0.85 0.0
5 5 9 39.33 5.92 6.32 180.0
6 5 9 0.00 1.03 0.18 0.0
7 5 9 0.71 2.00 0.03 180.0
8 5 9 20.32 13.32 0.08 180.0
-8 6 9 2.39 2.78 0.61 0.0
-7 6 9 0.00 4.83 0.11 180.0
-6 6 9 1.57 2.73 0.81 180.0
-5 6 9 37.75 4.75 5.69 0.0
-4 6 9 32.47 4.41 5.30 180.0
-3 6 9 42.35 4.12 6.63 180.0
-2 6 9 100.92 5.55 9.59 0.0
-1 6 9 1.60 1.18 0.09 180.0
0 6 9 211.51 6.39 14.65 0.0
1 6 9 19.94 2.66 4.28 0.0
2 6 9 61.65 4.91 7.61 0.0
3 6 9 197.96 8.30 14.47 0.0
4 6 9 135.13 8.06 11.01 180.0
5 6 9 0.00 1.07 0.93 0.0
6 6 9 6.25 2.01 2.74 0.0
7 6 9 21.81 11.09 2.41 180.0
8 6 9 3.88 5.20 0.02 0.0
-8 7 9 0.00 7.04 0.37 180.0
-7 7 9 3.78 2.92 0.76 180.0
-6 7 9 0.80 3.07 0.97 0.0
-5 7 9 44.75 5.50 6.13 0.0
-4 7 9 4.37 1.54 2.18 0.0
-3 7 9 13.87 2.25 3.93 180.0
-2 7 9 87.41 5.52 9.34 0.0
-1 7 9 5.06 1.90 1.59 180.0
0 7 9 21.06 2.95 4.09 180.0
1 7 9 93.37 5.52 9.28 0.0
2 7 9 82.00 5.10 9.28 180.0
3 7 9 38.86 3.99 6.81 180.0
4 7 9 56.20 5.59 7.95 0.0
5 7 9 0.63 0.83 0.72 180.0
6 7 9 0.51 2.64 1.37 180.0
7 7 9 0.00 6.57 2.06 180.0
8 7 9 37.25 25.85 0.31 180.0
-8 8 9 0.00 4.27 0.78 180.0
-7 8 9 0.43 2.02 0.24 0.0
-5 8 9 47.28 6.01 7.43 0.0
-4 8 9 76.32 5.23 8.65 0.0
-3 8 9 4.20 2.10 1.28 180.0
-2 8 9 8.31 2.28 2.44 180.0
-1 8 9 45.61 3.92 7.05 180.0
0 8 9 173.02 9.21 12.73 180.0
1 8 9 169.11 7.52 13.49 0.0
2 8 9 19.34 2.98 4.46 0.0
3 8 9 85.58 6.58 9.44 0.0
4 8 9 2.12 1.53 2.00 0.0
5 8 9 3.47 1.21 1.88 0.0
6 8 9 0.23 1.56 1.19 180.0
7 8 9 0.00 7.14 0.09 180.0
-7 9 9 1.69 5.41 0.47 0.0
-6 9 9 1.72 3.60 0.90 180.0
-4 9 9 2.68 2.96 2.18 0.0
-3 9 9 147.85 8.34 11.61 180.0
-2 9 9 69.09 6.13 7.93 0.0
-1 9 9 9.83 1.93 3.18 0.0
0 9 9 50.35 5.45 7.31 180.0
1 9 9 159.83 7.67 13.09 0.0
2 9 9 3.35 1.05 1.42 0.0
4 9 9 59.99 5.51 8.12 0.0
5 9 9 5.39 2.90 3.00 180.0
6 9 9 0.21 2.67 0.19 180.0
7 9 9 11.98 10.75 1.48 180.0
-7 10 9 1.76 4.92 0.87 0.0
-6 10 9 0.93 1.53 0.58 180.0
-5 10 9 13.65 2.32 3.43 180.0
-3 10 9 29.97 3.80 5.07 0.0
-2 10 9 5.74 1.84 1.58 0.0
-1 10 9 14.07 2.25 4.03 180.0
0 10 9 175.43 7.93 13.14 180.0
1 10 9 797.20 32.35 27.23 0.0
2 10 9 183.84 7.99 13.46 0.0
3 10 9 7.79 1.71 2.80 180.0
4 10 9 22.64 3.89 4.77 180.0
5 10 9 2.19 1.90 0.14 180.0
6 10 9 0.00 2.25 0.37 0.0
7 10 9 0.00 33.11 1.75 0.0
-7 11 9 0.00 7.20 0.38 180.0
-6 11 9 1.11 2.70 1.05 180.0
-5 11 9 19.50 3.45 4.32 180.0
-4 11 9 8.89 2.78 3.76 180.0
-3 11 9 23.51 3.37 5.15 180.0
-2 11 9 131.52 8.25 10.54 0.0
-1 11 9 6.31 1.84 2.88 0.0
0 11 9 177.08 8.30 13.14 0.0
1 11 9 513.13 19.19 22.04 0.0
2 11 9 34.05 4.31 5.65 180.0
3 11 9 10.88 2.06 3.18 180.0
4 11 9 41.55 5.70 6.39 180.0
5 11 9 4.12 1.64 0.93 0.0
6 11 9 1.20 3.14 2.60 0.0
7 11 9 6.74 3.91 1.59 180.0
-7 12 9 0.00 6.59 0.12 180.0
-6 12 9 5.46 3.39 0.59 180.0
-4 12 9 4.22 1.76 2.60 0.0
-3 12 9 4.06 2.78 1.63 180.0
-2 12 9 2.55 2.51 0.72 0.0
-1 12 9 21.10 3.19 4.30 180.0
0 12 9 1.34 2.70 0.87 0.0
1 12 9 214.21 9.22 13.94 0.0
2 12 9 152.56 8.38 12.27 180.0
3 12 9 9.29 2.56 3.38 180.0
5 12 9 0.00 2.41 0.14 0.0
6 12 9 2.78 2.76 0.45 0.0
7 12 9 0.00 2.36 0.64 0.0
-7 13 9 7.78 4.57 0.54 180.0
-6 13 9 7.27 2.85 2.26 0.0
-5 13 9 3.72 3.09 1.33 180.0
-4 13 9 6.35 2.17 2.41 0.0
-2 13 9 156.96 8.73 13.06 0.0
-1 13 9 79.34 4.99 8.60 0.0
0 13 9 20.34 3.30 4.34 0.0
1 13 9 13.27 2.29 3.82 180.0
2 13 9 246.55 16.47 15.63 180.0
3 13 9 30.62 4.56 5.45 0.0
4 13 9 13.18 3.19 2.72 0.0
5 13 9 4.18 4.51 1.85 0.0
6 13 9 1.55 3.32 0.58 0.0
7 13 9 0.00 4.87 1.04 180.0
-6 14 9 5.23 3.00 1.59 0.0
-4 14 9 17.66 3.12 3.81 180.0
-3 14 9 2.01 1.91 2.01 0.0
-2 14 9 24.54 3.75 5.17 0.0
-1 14 9 3.71 2.04 2.50 180.0
0 14 9 64.02 6.23 7.26 180.0
1 14 9 5.63 2.71 2.86 180.0
2 14 9 28.98 4.37 4.99 180.0
3 14 9 43.77 3.51 6.44 0.0
4 14 9 3.90 2.47 1.14 0.0
5 14 9 0.00 1.54 1.36 0.0
6 14 9 1.31 3.94 0.77 180.0
-6 15 9 0.70 6.18 0.24 180.0
-5 15 9 5.38 3.89 2.35 180.0
-4 15 9 1.51 3.27 1.84 0.0
-3 15 9 2.01 2.25 1.14 180.0
-2 15 9 23.06 2.97 4.37 0.0
-1 15 9 4.65 2.20 1.83 180.0
0 15 9 20.50 3.60 4.73 0.0
1 15 9 9.15 2.64 3.29 180.0
2 15 9 7.73 2.24 3.18 0.0
3 15 9 70.96 9.41 8.50 0.0
4 15 9 14.40 3.00 3.49 180.0
5 15 9 0.00 2.04 0.68 180.0
6 15 9 5.24 2.74 2.62 180.0
-6 16 9 1.69 4.68 0.05 0.0
-5 16 9 31.67 7.25 5.61 180.0
-3 16 9 0.00 1.98 0.25 180.0
-2 16 9 1.86 2.19 1.67 180.0
-1 16 9 2.08 2.32 2.11 180.0
0 16 9 1.74 2.58 1.51 180.0
1 16 9 26.51 3.41 4.61 0.0
2 16 9 8.79 2.50 2.92 180.0
3 16 9 0.14 2.53 0.82 0.0
4 16 9 3.26 2.75 0.03 0.0
5 16 9 2.66 3.48 0.18 0.0
6 16 9 16.24 4.80 3.74 0.0
-5 17 9 1.44 2.76 0.93 0.0
-4 17 9 1.74 3.59 0.38 0.0
-2 17 9 0.74 2.25 1.84 180.0
-1 17 9 37.37 6.83 7.08 180.0
0 17 9 2.61 2.14 0.79 0.0
1 17 9 3.02 2.33 1.46 0.0
2 17 9 19.00 3.43 4.26 0.0
4 17 9 1.88 2.61 0.25 180.0
5 17 9 5.85 4.95 2.00 0.0
-5 18 9 0.00 3.11 0.84 180.0
-3 18 9 5.61 2.41 1.60 180.0
-2 18 9 0.00 1.49 0.45 180.0
-1 18 9 1.20 1.56 1.07 180.0
0 18 9 5.90 2.25 1.96 0.0
1 18 9 17.41 3.42 3.49 180.0
2 18 9 4.22 2.83 2.11 180.0
3 18 9 0.00 3.97 2.05 0.0
4 18 9 3.81 4.01 1.15 0.0
5 18 9 7.81 3.52 2.27 0.0
-4 19 9 0.00 2.27 1.29 0.0
-3 19 9 0.00 2.58 1.20 180.0
-2 19 9 0.00 3.74 0.00 180.0
-1 19 9 5.43 3.70 1.77 0.0
0 19 9 1.03 2.63 0.73 180.0
1 19 9 11.84 2.95 4.30 0.0
2 19 9 4.60 3.14 0.76 180.0
3 19 9 5.04 4.01 1.59 180.0
4 19 9 0.00 2.76 0.91 0.0
-4 20 9 0.20 3.84 0.56 0.0
-3 20 9 2.40 3.14 0.83 0.0
-2 20 9 0.85 5.25 2.22 0.0
-1 20 9 0.57 2.30 0.86 0.0
0 20 9 1.62 1.79 1.76 0.0
1 20 9 8.10 3.07 2.33 180.0
2 20 9 4.81 3.87 0.56 180.0
3 20 9 2.48 2.23 1.12 180.0
4 20 9 2.34 2.86 0.77 0.0
-3 21 9 0.00 3.97 0.13 180.0
-2 21 9 4.00 6.31 1.59 180.0
-1 21 9 2.32 3.74 0.35 180.0
0 21 9 0.00 3.07 1.37 180.0
1 21 9 0.00 4.04 0.55 0.0
2 21 9 0.00 4.39 0.27 0.0
3 21 9 1.99 4.36 1.05 0.0
-2 22 9 8.56 3.23 1.54 180.0
-1 22 9 1.69 3.72 1.77 180.0
0 22 9 0.00 2.73 1.31 0.0
1 22 9 0.00 2.98 0.36 0.0
2 22 9 2.05 2.42 0.85 0.0
-1 23 9 2.67 5.63 0.49 180.0
0 23 9 1.79 7.89 0.42 180.0
1 23 9 10.03 10.60 1.55 0.0
-8 0 10 1.27 8.80 1.60 180.0
-6 0 10 5.77 8.93 3.06 180.0
-4 0 10 10.12 3.55 2.64 0.0
-2 0 10 38.15 4.69 5.94 0.0
0 0 10 14.13 2.22 3.33 180.0
2 0 10 201.53 35.11 14.79 0.0
4 0 10 704.09 67.61 23.90 0.0
6 0 10 37.86 12.13 7.00 180.0
8 0 10 10.80 9.33 3.10 180.0
-8 1 10 7.13 4.70 1.14 0.0
-7 1 10 50.97 17.66 7.29 0.0
-6 1 10 16.49 3.66 3.78 180.0
-5 1 10 1.59 1.57 0.19 0.0
-4 1 10 4.31 1.69 1.08 0.0
-2 1 10 24.54 3.33 4.90 180.0
-1 1 10 242.27 9.16 15.31 180.0
0 1 10 52.12 4.79 7.00 0.0
1 1 10 119.73 5.00 10.70 0.0
3 1 10 106.20 11.44 9.42 180.0
4 1 10 201.51 14.07 13.99 180.0
5 1 10 15.35 3.87 4.56 180.0
6 1 10 11.02 3.17 3.48 0.0
7 1 10 5.91 3.50 1.60 0.0
8 1 10 0.00 3.22 0.88 0.0
-8 2 10 9.58 6.76 3.79 180.0
-7 2 10 4.68 6.63 0.15 0.0
-6 2 10 0.00 1.32 0.46 180.0
-5 2 10 8.33 3.13 3.01 180.0
-4 2 10 63.91 5.54 8.16 0.0
-3 2 10 33.94 4.38 5.68 0.0
-2 2 10 23.63 2.90 5.21 0.0
-1 2 10 28.72 2.51 5.55 180.0
0 2 10 5.51 1.48 2.28 180.0
1 2 10 93.63 4.09 9.25 0.0
2 2 10 213.30 8.18 13.94 180.0
3 2 10 0.00 1.93 0.44 180.0
4 2 10 807.45 39.47 27.81 0.0
5 2 10 3.06 1.50 2.22 180.0
6 2 10 2.73 1.57 1.88 180.0
7 2 10 0.63 4.89 0.56 180.0
8 2 10 4.87 8.08 2.60 180.0
-8 3 10 8.36 6.92 3.11 0.0
-7 3 10 1.52 4.18 0.19 180.0
-6 3 10 21.85 5.24 5.25 180.0
-5 3 10 10.34 2.24 3.83 0.0
-4 3 10 7.08 2.20 2.63 180.0
-2 3 10 374.54 7.70 19.03 180.0
-1 3 10 3.56 1.74 1.12 180.0
0 3 10 103.52 4.53 9.91 180.0
1 3 10 216.64 5.93 15.06 180.0
2 3 10 48.93 4.27 7.38 0.0
3 3 10 260.02 11.56 15.56 180.0
4 3 10 24.12 4.09 4.97 180.0
5 3 10 6.62 1.47 2.82 0.0
6 3 10 1.67 2.21 1.22 0.0
7 3 10 46.22 17.08 5.46 0.0
8 3 10 8.86 5.90 1.73 0.0
-8 4 10 8.88 5.36 0.55 180.0
-7 4 10 1.61 6.32 2.00 0.0
-6 4 10 3.09 4.12 2.85 180.0
-5 4 10 0.00 1.82 0.02 180.0
-4 4 10 18.28 2.81 4.07 0.0
-3 4 10 293.53 12.07 17.16 180.0
-2 4 10 39.21 3.59 5.68 0.0
-1 4 10 31.44 3.94 6.37 0.0
0 4 10 303.53 6.76 17.66 0.0
1 4 10 94.53 5.89 9.98 180.0
2 4 10 4.16 1.53 2.18 180.0
3 4 10 149.33 8.23 12.02 0.0
4 4 10 98.02 8.44 9.51 180.0
5 4 10 0.72 2.12 0.61 0.0
6 4 10 1.08 1.70 0.71 180.0
7 4 10 7.08 11.85 1.59 180.0
8 4 10 0.00 6.67 0.27 0.0
-8 5 10 0.71 4.08 0.07 180.0
-7 5 10 0.00 2.35 0.26 0.0
-6 5 10 3.97 2.48 2.46 180.0
-5 5 10 73.64 7.85 8.60 180.0
-4 5 10 3.22 2.32 1.00 0.0
-3 5 10 7.79 2.52 3.30 0.0
-2 5 10 435.03 17.65 20.05 180.0
-1 5 10 8.85 2.32 3.15 0.0
0 5 10 139.21 7.19 11.63 180.0
1 5 10 13.90 2.16 3.94 180.0
2 5 10 5.79 1.86 1.55 180.0
3 5 10 25.87 3.48 5.07 180.0
4 5 10 130.55 7.99 10.74 0.0
5 5 10 77.24 8.34 8.86 180.0
6 5 10 2.96 2.52 2.10 180.0
7 5 10 34.59 11.61 5.59 0.0
8 5 10 2.37 4.32 0.26 0.0
-8 6 10 4.01 3.66 0.70 0.0
-7 6 10 0.00 2.94 0.27 0.0
-6 6 10 6.89 2.36 2.78 180.0
-5 6 10 4.94 2.90 1.81 180.0
-4 6 10 5.07 1.70 2.13 0.0
-3 6 10 75.30 6.02 8.38 180.0
-2 6 10 92.36 5.99 10.18 0.0
-1 6 10 158.72 8.16 13.00 0.0
0 6 10 5.75 1.46 2.57 180.0
1 6 10 17.63 2.52 3.88 180.0
2 6 10 336.75 13.63 17.86 0.0
3 6 10 1.73 1.36 0.30 0.0
4 6 10 126.97 7.66 11.65 180.0
5 6 10 1.86 2.11 0.32 180.0
6 6 10 14.14 3.11 3.88 180.0
7 6 10 1.85 4.82 0.24 0.0
8 6 10 16.44 11.60 1.19 180.0
-8 7 10 6.60 11.26 0.86 180.0
-7 7 10 0.00 2.82 0.24 180.0
-6 7 10 2.54 2.02 1.11 180.0
-5 7 10 21.28 3.59 3.86 180.0
-4 7 10 2.72 1.86 1.13 0.0
-3 7 10 10.05 2.50 2.92 0.0
-1 7 10 371.91 14.98 18.66 180.0
0 7 10 136.56 7.04 11.49 180.0
1 7 10 4.38 1.32 1.92 0.0
2 7 10 135.73 7.98 11.87 0.0
3 7 10 238.45 9.53 15.51 0.0
4 7 10 95.37 5.82 10.22 180.0
5 7 10 14.34 2.87 4.06 180.0
6 7 10 4.90 1.85 2.32 0.0
7 7 10 4.68 3.82 1.26 180.0
-7 8 10 1.58 4.43 0.69 0.0
-6 8 10 0.60 2.37 0.31 180.0
-5 8 10 12.08 2.88 2.48 180.0
-4 8 10 0.00 2.01 0.07 0.0
-3 8 10 5.29 2.64 2.14 180.0
-2 8 10 2.98 1.58 1.38 0.0
-1 8 10 17.26 2.86 3.93 0.0
0 8 10 287.41 12.15 16.94 0.0
1 8 10 15.25 2.27 3.96 0.0
2 8 10 36.75 3.97 5.57 180.0
3 8 10 109.59 8.67 10.41 180.0
4 8 10 41.20 6.51 6.82 180.0
5 8 10 12.66 3.25 3.81 180.0
6 8 10 2.44 1.68 1.81 180.0
7 8 10 11.54 12.03 2.72 0.0
-7 9 10 0.00 14.60 0.35 180.0
-6 9 10 4.05 2.49 0.85 180.0
-5 9 10 8.55 2.46 2.16 0.0
-4 9 10 11.08 2.39 3.39 0.0
-2 9 10 61.13 5.86 8.43 0.0
-1 9 10 3.59 2.76 1.25 180.0
0 9 10 6.43 2.11 2.55 0.0
1 9 10 2.46 1.93 1.25 0.0
2 9 10 181.67 8.05 13.52 180.0
3 9 10 56.41 5.54 7.07 180.0
4 9 10 5.41 1.93 2.76 180.0
5 9 10 2.79 2.67 1.10 0.0
6 9 10 9.30 2.76 2.17 0.0
7 9 10 16.03 10.28 2.66 180.0
-7 10 10 5.78 4.90 1.82 180.0
-6 10 10 7.71 3.27 2.14 0.0
-5 10 10 22.19 3.87 4.14 0.0
-4 10 10 9.15 2.58 3.26 0.0
-3 10 10 5.82 3.12 2.17 180.0
-2 10 10 21.77 3.46 5.05 0.0
0 10 10 9.70 2.64 3.28 0.0
1 10 10 353.44 13.87 18.44 180.0
2 10 10 315.26 14.67 17.63 180.0
3 10 10 9.56 2.12 2.28 0.0
4 10 10 55.93 5.79 7.77 180.0
5 10 10 11.87 2.52 3.46 0.0
6 10 10 1.72 2.93 0.58 0.0
7 10 10 18.01 13.99 0.37 180.0
-7 11 10 0.00 4.20 0.27 180.0
-6 11 10 0.44 4.32 1.24 0.0
-5 11 10 6.36 2.31 3.09 0.0
-4 11 10 11.68 2.44 3.56 0.0
-3 11 10 0.00 1.40 0.64 0.0
-1 11 10 2.62 1.96 1.49 180.0
0 11 10 46.91 4.88 6.78 0.0
1 11 10 615.48 26.97 23.58 180.0
2 11 10 29.60 3.89 5.25 180.0
3 11 10 4.87 1.52 2.25 180.0
4 11 10 20.33 3.10 4.77 0.0
5 11 10 15.93 4.49 4.54 0.0
6 11 10 2.99 2.35 1.64 180.0
7 11 10 0.00 7.63 1.53 180.0
-7 12 10 0.00 4.80 0.18 180.0
-6 12 10 3.77 2.29 2.26 0.0
-4 12 10 8.66 2.75 2.59 180.0
-3 12 10 7.36 2.37 2.39 0.0
-2 12 10 23.54 3.81 4.77 0.0
-1 12 10 47.81 5.64 7.68 180.0
0 12 10 37.13 4.36 6.68 180.0
1 12 10 19.52 3.45 4.93 180.0
2 12 10 1.58 1.49 0.95 0.0
3 12 10 53.64 7.56 7.52 0.0
4 12 10 9.77 2.07 2.50 180.0
5 12 10 3.25 2.00 0.79 0.0
6 12 10 8.34 5.11 2.07 180.0
7 12 10 10.53 10.07 0.75 0.0
-6 13 10 0.00 1.65 0.27 180.0
-5 13 10 0.00 5.33 0.71 0.0
-4 13 10 14.72 2.93 3.95 0.0
-3 13 10 9.61 2.20 2.56 180.0
-2 13 10 2.93 2.10 0.13 0.0
-1 13 10 57.87 5.69 7.87 180.0
0 13 10 9.66 2.23 2.90 0.0
1 13 10 1.55 2.26 0.98 180.0
2 13 10 93.23 7.38 10.06 0.0
3 13 10 1.49 1.75 0.88 180.0
4 13 10 8.08 2.91 3.38 180.0
5 13 10 6.78 5.71 0.26 0.0
6 13 10 0.36 3.50 1.05 180.0
-6 14 10 1.43 3.15 1.29 0.0
-5 14 10 11.32 4.68 3.32 180.0
-4 14 10 0.42 1.73 1.51 180.0
-3 14 10 0.85 1.81 1.69 0.0
-2 14 10 14.56 2.65 4.22 180.0
-1 14 10 0.40 1.19 0.65 180.0
0 14 10 9.40 2.49 2.83 0.0
1 14 10 16.98 3.05 4.22 0.0
2 14 10 51.11 5.55 7.50 0.0
3 14 10 18.63 3.04 4.66 180.0
4 14 10 0.00 3.47 1.34 180.0
5 14 10 1.30 4.24 0.06 0.0
6 14 10 2.87 4.48 2.34 180.0
-6 15 10 4.24 2.50 1.65 0.0
-5 15 10 23.11 6.05 4.89 0.0
-4 15 10 5.37 3.90 2.55 0.0
-3 15 10 22.09 3.74 4.08 180.0
-2 15 10 2.58 1.78 0.14 180.0
-1 15 10 0.79 2.26 0.85 180.0
0 15 10 12.85 2.60 3.93 0.0
1 15 10 34.24 4.63 5.79 180.0
2 15 10 28.63 3.57 4.82 0.0
3 15 10 1.42 2.54 2.13 180.0
4 15 10 0.58 2.82 0.59 180.0
5 15 10 3.02 2.55 0.03 180.0
6 15 10 8.05 7.72 2.54 180.0
-5 16 10 3.45 2.71 2.06 180.0
-4 16 10 7.98 3.54 2.77 0.0
-3 16 10 0.00 2.23 0.33 180.0
-2 16 10 13.28 2.51 3.57 0.0
0 16 10 49.15 4.20 6.80 180.0
1 16 10 1.79 2.24 0.22 180.0
2 16 10 6.67 2.54 2.82 0.0
3 16 10 2.86 2.44 0.25 0.0
4 16 10 3.34 2.77 1.22 0.0
5 16 10 2.85 3.04 0.77 0.0
-5 17 10 2.47 3.45 0.39 180.0
-4 17 10 3.34 2.96 2.10 180.0
-3 17 10 3.19 2.58 0.31 0.0
-2 17 10 7.34 2.99 1.84 180.0
0 17 10 3.52 1.93 1.40 0.0
1 17 10 0.09 2.80 0.95 0.0
2 17 10 25.59 4.95 4.33 0.0
3 17 10 11.70 2.72 3.24 180.0
4 17 10 1.23 1.78 0.92 0.0
5 17 10 4.89 7.21 1.99 180.0
-5 18 10 4.44 3.40 0.14 0.0
-4 18 10 2.78 6.62 1.25 180.0
-3 18 10 6.34 3.37 0.35 0.0
-2 18 10 11.27 2.37 3.45 0.0
-1 18 10 2.20 1.83 1.13 0.0
0 18 10 6.72 2.22 1.74 0.0
1 18 10 0.09 2.41 0.40 0.0
2 18 10 5.14 4.19 2.67 0.0
3 18 10 0.00 2.38 0.44 180.0
4 18 10 5.54 4.57 2.01 180.0
5 18 10 5.55 5.05 2.44 0.0
-4 19 10 7.13 8.13 0.60 0.0
-3 19 10 0.00 3.06 0.57 180.0
-2 19 10 0.00 1.63 0.45 180.0
-1 19 10 5.84 3.28 0.57 0.0
0 19 10 0.00 4.69 0.67 180.0
1 19 10 8.71 4.56 2.22 0.0
2 19 10 5.73 2.70 1.24 180.0
3 19 10 6.16 3.16 1.99 180.0
4 19 10 4.35 4.18 0.37 0.0
-4 20 10 0.95 3.70 0.22 0.0
-3 20 10 2.26 3.22 1.69 0.0
-2 20 10 2.71 2.62 0.02 0.0
-1 20 10 3.48 2.74 0.02 180.0
0 20 10 0.74 3.32 1.17 0.0
1 20 10 2.15 3.78 1.26 0.0
2 20 10 1.37 3.88 1.42 0.0
3 20 10 1.93 7.52 0.77 180.0
-3 21 10 0.17 6.28 1.14 180.0
-2 21 10 0.19 3.33 0.04 0.0
-1 21 10 5.04 3.77 2.28 0.0
0 21 10 0.32 2.67 0.07 0.0
1 21 10 4.86 4.14 1.25 180.0
2 21 10 0.00 4.44 0.45 0.0
3 21 10 0.00 2.95 0.15 180.0
-2 22 10 2.38 3.51 0.15 180.0
-1 22 10 4.83 3.27 1.97 0.0
0 22 10 1.86 2.18 1.96 0.0
1 22 10 4.70 3.71 1.08 0.0
2 22 10 0.16 2.68 0.69 180.0
-7 0 11 11.02 6.99 1.75 180.0
-5 0 11 30.86 8.09 6.06 0.0
-3 0 11 321.93 22.70 16.89 0.0
-1 0 11 248.74 10.16 16.11 180.0
1 0 11 1924.68 105.31 43.95 180.0
3 0 11 72.24 13.74 8.94 0.0
5 0 11 23.26 6.57 5.73 0.0
7 0 11 22.73 10.21 1.87 180.0
-8 1 11 0.00 3.30 1.73 0.0
-7 1 11 9.59 3.42 2.07 180.0
-6 1 11 3.78 2.54 0.88 0.0
-5 1 11 0.56 1.35 0.69 180.0
-4 1 11 50.22 5.97 7.03 180.0
-3 1 11 35.33 4.83 5.49 0.0
-2 1 11 35.97 3.99 6.00 180.0
-1 1 11 15.81 2.84 4.43 0.0
0 1 11 252.98 6.03 15.60 180.0
1 1 11 128.99 7.67 11.47 180.0
4 1 11 4.93 2.37 2.99 0.0
5 1 11 11.97 4.47 3.90 0.0
6 1 11 4.00 2.80 0.97 180.0
7 1 11 8.78 6.63 1.53 0.0
8 1 11 6.03 4.76 1.70 0.0
-8 2 11 0.00 3.57 0.63 180.0
-7 2 11 1.58 2.23 0.87 0.0
-6 2 11 2.76 1.56 1.20 0.0
-5 2 11 5.03 2.99 2.03 180.0
-4 2 11 19.93 3.62 4.27 0.0
-3 2 11 289.72 11.49 16.13 0.0
-2 2 11 0.56 1.97 0.02 180.0
-1 2 11 110.29 5.70 10.89 180.0
0 2 11 222.21 5.88 14.39 0.0
1 2 11 7.48 1.75 2.31 0.0
2 2 11 66.31 5.25 8.46 180.0
3 2 11 186.73 16.04 12.34 180.0
4 2 11 58.83 6.46 7.92 0.0
5 2 11 32.83 5.70 5.02 180.0
6 2 11 3.86 2.41 1.71 180.0
7 2 11 12.48 4.27 2.21 180.0
8 2 11 8.35 5.95 1.05 180.0
-8 3 11 0.00 2.84 0.39 180.0
-7 3 11 12.44 3.85 2.62 180.0
-6 3 11 1.84 2.99 1.59 0.0
-5 3 11 0.31 1.41 0.73 0.0
-4 3 11 60.75 4.94 8.32 180.0
-3 3 11 6.02 2.70 1.33 180.0
-2 3 11 31.26 3.28 5.14 0.0
-1 3 11 76.52 5.25 8.81 180.0
0 3 11 2.63 2.07 0.57 180.0
1 3 11 107.23 5.56 11.12 0.0
2 3 11 42.60 4.91 6.40 0.0
3 3 11 196.00 8.66 13.64 0.0
4 3 11 104.95 10.69 10.14 180.0
5 3 11 4.87 1.74 1.90 0.0
6 3 11 8.09 2.42 2.57 180.0
7 3 11 5.25 3.16 1.65 0.0
8 3 11 0.16 3.29 0.70 180.0
-8 4 11 4.05 4.46 1.07 0.0
-7 4 11 1.53 4.41 0.49 180.0
-6 4 11 14.10 2.86 3.52 0.0
-5 4 11 20.55 3.21 4.54 0.0
-4 4 11 19.72 3.54 3.92 180.0
-3 4 11 2.09 2.09 1.29 0.0
-2 4 11 0.00 1.35 0.07 0.0
0 4 11 369.81 7.54 19.55 0.0
1 4 11 92.41 5.62 9.91 180.0
2 4 11 25.86 3.29 5.36 180.0
3 4 11 428.44 17.48 19.73 180.0
4 4 11 26.55 3.73 5.56 0.0
5 4 11 5.77 1.81 2.92 180.0
6 4 11 12.49 3.28 3.04 180.0
7 4 11 1.34 7.00 1.11 180.0
8 4 11 0.00 6.58 1.26 180.0
-8 5 11 2.77 10.43 2.19 180.0
-7 5 11 1.21 3.25 0.88 0.0
-6 5 11 2.17 2.31 0.94 0.0
-5 5 11 9.55 1.99 2.30 0.0
-4 5 11 2.82 1.79 1.79 0.0
-3 5 11 23.62 3.18 4.69 0.0
-2 5 11 65.87 5.88 8.10 180.0
-1 5 11 877.00 38.61 29.02 180.0
0 5 11 6.03 1.36 2.89 180.0
1 5 11 142.56 9.97 11.75 0.0
2 5 11 3.35 1.58 2.07 0.0
3 5 11 622.76 25.34 24.32 0.0
4 5 11 38.81 4.64 6.28 0.0
5 5 11 16.14 3.55 4.52 180.0
6 5 11 7.30 4.41 2.94 180.0
7 5 11 3.03 5.28 0.33 0.0
-7 6 11 0.00 4.37 1.03 180.0
-6 6 11 1.20 2.56 2.56 0.0
-5 6 11 12.73 2.37 2.70 0.0
-4 6 11 5.37 1.49 2.30 180.0
-3 6 11 210.63 9.50 15.45 180.0
-2 6 11 107.37 6.75 10.28 0.0
-1 6 11 21.72 2.99 4.64 0.0
1 6 11 0.00 1.64 0.21 0.0
2 6 11 11.09 1.97 2.81 180.0
3 6 11 448.07 19.63 20.05 180.0
4 6 11 8.04 1.98 2.86 180.0
5 6 11 4.26 1.75 1.26 180.0
6 6 11 3.29 2.26 1.37 0.0
7 6 11 0.00 25.11 0.15 180.0
-7 7 11 5.42 2.73 0.49 180.0
-6 7 11 4.60 2.97 1.57 180.0
-5 7 11 0.00 1.61 0.49 0.0
-4 7 11 56.54 5.12 7.38 180.0
-3 7 11 77.42 6.50 8.90 0.0
-2 7 11 249.36 9.55 15.74 180.0
-1 7 11 70.43 4.72 8.06 180.0
0 7 11 500.39 20.29 22.23 0.0
1 7 11 4.21 1.80 1.68 0.0
2 7 11 263.23 9.93 15.79 0.0
3 7 11 36.00 4.08 6.29 0.0
4 7 11 50.10 6.11 6.74 180.0
5 7 11 3.44 1.85 1.42 0.0
6 7 11 8.60 2.57 2.98 180.0
7 7 11 0.00 12.21 1.16 180.0
-7 8 11 0.46 2.30 0.50 180.0
-6 8 11 2.40 3.04 1.61 180.0
-5 8 11 11.76 3.06 3.55 180.0
-4 8 11 17.46 3.30 3.94 180.0
-3 8 11 4.92 3.14 1.11 0.0
-2 8 11 49.30 5.30 7.90 0.0
-1 8 11 27.68 3.35 5.19 180.0
0 8 11 694.45 27.94 25.44 0.0
1 8 11 121.60 10.54 11.68 180.0
2 8 11 282.72 10.71 16.30 180.0
3 8 11 113.42 6.27 10.59 180.0
4 8 11 2.65 2.13 1.30 180.0
5 8 11 0.69 1.69 0.84 0.0
6 8 11 3.08 1.57 1.50 0.0
7 8 11 0.00 8.08 0.19 180.0
-7 9 11 0.00 2.50 0.26 180.0
-6 9 11 0.00 2.21 0.41 180.0
-5 9 11 2.41 2.02 0.36 180.0
-4 9 11 2.55 3.10 2.46 180.0
-3 9 11 42.07 4.76 7.35 0.0
-2 9 11 4.15 1.60 1.51 180.0
-1 9 11 2.65 1.25 0.56 180.0
0 9 11 35.24 3.82 5.92 180.0
1 9 11 1.79 1.30 1.49 180.0
2 9 11 92.56 8.45 10.44 0.0
3 9 11 45.63 5.20 6.18 180.0
4 9 11 13.80 2.56 3.62 0.0
5 9 11 8.32 2.10 3.16 0.0
6 9 11 9.52 3.78 3.78 180.0
7 9 11 0.00 7.48 0.15 0.0
-7 10 11 0.00 2.75 0.95 0.0
-6 10 11 3.51 5.27 0.24 180.0
-5 10 11 9.84 3.46 2.98 180.0
-4 10 11 0.00 2.01 1.17 180.0
-2 10 11 5.60 4.68 1.30 0.0
0 10 11 13.97 2.51 3.83 0.0
1 10 11 494.36 21.73 21.66 180.0
2 10 11 1.91 2.04 1.56 180.0
3 10 11 2.10 1.12 0.41 180.0
5 10 11 3.70 2.52 0.71 0.0
6 10 11 0.89 2.08 0.17 0.0
7 10 11 12.30 7.68 0.48 0.0
-7 11 11 0.82 4.13 1.10 0.0
-6 11 11 4.04 6.52 1.36 180.0
-5 11 11 5.56 3.01 0.12 180.0
-4 11 11 0.86 2.95 0.39 180.0
-3 11 11 37.08 4.73 6.89 0.0
-2 11 11 22.40 3.60 4.83 180.0
-1 11 11 19.76 3.39 3.62 0.0
0 11 11 6.45 2.34 2.07 180.0
1 11 11 170.66 9.87 13.05 180.0
2 11 11 24.71 3.84 5.18 0.0
3 11 11 37.92 5.54 5.70 180.0
4 11 11 7.26 1.83 3.09 0.0
5 11 11 1.63 1.72 1.50 180.0
6 11 11 6.59 5.56 2.24 180.0
7 11 11 0.00 7.48 1.42 0.0
-6 12 11 1.83 3.54 0.68 180.0
-4 12 11 0.00 1.89 0.36 180.0
-3 12 11 0.00 1.79 1.00 0.0
-2 12 11 22.93 3.98 4.97 180.0
-1 12 11 0.04 2.60 0.12 0.0
0 12 11 3.87 1.61 1.80 0.0
1 12 11 92.75 5.67 9.80 180.0
2 12 11 20.36 3.37 4.60 0.0
3 12 11 4.15 2.24 2.56 180.0
5 12 11 10.88 4.55 2.40 180.0
6 12 11 2.23 3.86 1.45 180.0
-6 13 11 2.95 5.89 1.77 180.0
-5 13 11 7.07 2.77 2.91 0.0
-4 13 11 1.72 4.24 0.43 0.0
-3 13 11 10.34 2.60 3.13 180.0
-2 13 11 16.00 3.19 4.01 180.0
-1 13 11 2.81 2.49 1.40 180.0
0 13 11 10.03 2.72 3.57 180.0
1 13 11 0.00 2.50 1.15 180.0
2 13 11 0.00 3.30 1.32 180.0
3 13 11 0.64 1.34 0.31 180.0
4 13 11 3.53 2.52 0.20 0.0
5 13 11 3.34 3.50 1.34 180.0
6 13 11 22.95 7.77 3.09 0.0
-6 14 11 5.37 3.64 1.67 180.0
-5 14 11 0.00 2.14 0.81 180.0
-4 14 11 1.21 2.06 1.40 180.0
-3 14 11 0.00 1.51 0.72 0.0
-2 14 11 19.80 2.90 4.35 180.0
-1 14 11 3.56 2.65 1.00 180.0
0 14 11 0.00 2.53 0.84 0.0
1 14 11 48.21 5.53 6.82 180.0
2 14 11 6.88 2.50 2.78 0.0
3 14 11 3.27 2.74 0.08 180.0
4 14 11 7.44 3.45 2.62 0.0
5 14 11 0.00 2.71 0.25 180.0
6 14 11 2.77 3.31 1.42 180.0
-6 15 11 0.06 3.39 0.16 180.0
-5 15 11 8.73 3.45 1.37 0.0
-4 15 11 0.00 2.54 1.08 180.0
-3 15 11 3.62 3.47 1.93 180.0
-2 15 11 24.36 3.69 5.08 180.0
-1 15 11 21.78 2.54 5.07 180.0
0 15 11 1.59 1.63 1.13 180.0
1 15 11 0.00 2.27 0.35 0.0
2 15 11 2.08 1.98 0.75 180.0
3 15 11 4.25 2.01 0.98 0.0
4 15 11 0.00 1.82 0.89 180.0
5 15 11 5.20 2.79 0.19 180.0
6 15 11 2.44 6.92 1.64 0.0
-5 16 11 9.27 4.96 1.70 0.0
-4 16 11 4.48 2.49 0.05 180.0
-3 16 11 0.00 2.27 1.25 180.0
-2 16 11 3.11 2.31 1.39 0.0
0 16 11 6.24 2.88 1.62 180.0
2 16 11 0.00 1.70 0.11 180.0
3 16 11 0.04 2.52 0.25 180.0
4 16 11 2.85 2.28 2.32 180.0
5 16 11 0.00 3.34 0.78 180.0
-5 17 11 0.00 4.35 0.32 180.0
-4 17 11 0.00 3.62 0.17 0.0
-3 17 11 1.32 2.51 0.30 180.0
-2 17 11 1.03 3.34 2.22 180.0
-1 17 11 0.00 3.02 0.03 180.0
0 17 11 17.41 4.01 4.51 0.0
1 17 11 22.37 4.20 4.30 180.0
2 17 11 14.45 3.24 4.01 180.0
3 17 11 0.00 2.49 0.57 180.0
4 17 11 7.08 3.58 1.73 180.0
5 17 11 0.16 5.07 0.48 0.0
-4 18 11 3.31 3.38 0.51 180.0
-3 18 11 4.19 3.89 1.57 0.0
-2 18 11 4.03 2.80 1.36 0.0
-1 18 11 0.00 2.95 0.13 0.0
0 18 11 23.01 4.27 4.61 180.0
1 18 11 0.00 1.67 0.69 180.0
2 18 11 3.44 3.84 2.15 0.0
3 18 11 1.90 2.97 0.51 180.0
4 18 11 0.00 3.42 1.27 180.0
-4 19 11 2.61 4.29 0.00 0.0
-3 19 11 0.96 4.30 2.23 180.0
-2 19 11 2.75 2.11 0.65 180.0
-1 19 11 3.73 3.02 2.53 180.0
0 19 11 0.70 3.12 0.96 0.0
1 19 11 0.00 3.22 0.70 180.0
2 19 11 0.00 2.61 0.32 180.0
3 19 11 3.25 2.72 0.47 0.0
4 19 11 4.13 5.55 1.58 180.0
-3 20 11 1.55 2.58 2.11 180.0
-2 20 11 0.00 5.38 0.48 180.0
-1 20 11 2.73 2.62 0.35 180.0
0 20 11 1.72 2.59 1.81 0.0
1 20 11 24.94 5.46 3.90 0.0
2 20 11 11.98 4.29 1.45 180.0
3 20 11 3.60 2.57 1.55 180.0
-2 21 11 5.92 2.59 2.22 0.0
-1 21 11 5.80 2.49 1.75 0.0
0 21 11 0.52 4.22 1.05 180.0
1 21 11 0.00 5.52 1.39 180.0
2 21 11 0.00 2.43 0.51 180.0
-1 22 11 0.00 2.29 0.61 180.0
0 22 11 0.00 3.60 1.37 0.0
1 22 11 1.39 3.40 1.47 180.0
-8 0 12 15.20 6.71 1.72 0.0
-6 0 12 23.08 9.24 4.14 180.0
-4 0 12 7.36 6.50 1.97 180.0
-2 0 12 121.48 13.22 11.53 180.0
0 0 12 5.94 3.02 2.91 180.0
2 0 12 41.20 7.52 5.42 180.0
4 0 12 19.69 8.14 5.42 180.0
6 0 12 24.49 11.53 3.94 0.0
-8 1 12 0.00 5.56 0.22 180.0
-7 1 12 12.49 3.54 2.72 180.0
-6 1 12 1.32 4.35 0.33 0.0
-5 1 12 3.87 2.02 0.79 180.0
-4 1 12 1.55 3.11 1.57 180.0
-3 1 12 91.06 7.64 9.82 180.0
-2 1 12 10.19 3.12 3.24 180.0
-1 1 12 15.49 2.20 4.05 180.0
0 1 12 0.00 1.71 0.03 180.0
2 1 12 0.00 2.10 0.24 0.0
3 1 12 140.18 24.99 10.66 180.0
4 1 12 6.27 3.22 2.59 0.0
5 1 12 7.53 2.47 2.09 0.0
6 1 12 0.66 4.11 0.98 180.0
7 1 12 0.00 2.95 0.35 0.0
-8 2 12 0.00 6.13 1.17 0.0
-7 2 12 0.00 3.86 0.75 0.0
-6 2 12 6.98 3.35 2.73 180.0
-5 2 12 1.04 1.76 1.27 0.0
-4 2 12 7.08 2.34 2.28 180.0
-3 2 12 56.94 7.33 7.00 180.0
-2 2 12 65.48 5.37 8.78 180.0
-1 2 12 72.79 4.64 8.52 0.0
0 2 12 210.26 9.00 14.45 180.0
1 2 12 333.38 15.47 17.59 180.0
2 2 12 0.00 1.34 0.04 180.0
3 2 12 3.28 3.55 1.28 180.0
4 2 12 8.77 3.14 3.57 180.0
6 2 12 3.36 3.71 2.45 0.0
7 2 12 1.09 6.80 0.90 0.0
-7 3 12 0.00 4.16 1.79 180.0
-6 3 12 3.25 1.56 1.85 180.0
-5 3 12 3.24 1.81 1.63 0.0
-4 3 12 20.55 3.66 4.17 0.0
-3 3 12 15.77 4.16 4.05 180.0
-2 3 12 35.74 3.86 5.97 0.0
-1 3 12 46.80 4.58 6.82 180.0
0 3 12 34.29 4.41 5.20 180.0
1 3 12 32.41 3.87 6.63 180.0
2 3 12 75.56 5.69 8.41 0.0
3 3 12 217.87 11.76 13.97 0.0
4 3 12 49.30 6.69 7.53 180.0
5 3 12 38.33 3.64 6.09 180.0
6 3 12 8.37 2.93 3.05 0.0
7 3 12 9.19 8.24 3.36 180.0
-7 4 12 8.81 12.17 1.98 180.0
-6 4 12 3.69 2.79 1.84 180.0
-5 4 12 7.37 2.41 1.43 180.0
-4 4 12 159.21 9.63 12.15 180.0
-3 4 12 116.49 8.36 10.82 0.0
-2 4 12 10.87 2.68 3.68 180.0
-1 4 12 2.46 1.62 1.51 180.0
0 4 12 4.02 1.90 1.13 180.0
1 4 12 0.96 1.65 1.00 0.0
2 4 12 44.08 4.96 5.85 0.0
3 4 12 447.74 19.66 21.03 180.0
4 4 12 54.94 5.64 7.30 180.0
5 4 12 1.69 2.67 1.86 0.0
6 4 12 9.06 3.31 1.52 0.0
7 4 12 3.57 2.73 1.58 180.0
-7 5 12 3.23 5.70 0.65 0.0
-6 5 12 2.15 2.97 1.89 180.0
-5 5 12 2.66 1.76 2.63 0.0
-4 5 12 0.00 2.08 0.19 180.0
-3 5 12 0.19 1.79 1.40 180.0
-2 5 12 37.09 3.65 5.87 180.0
-1 5 12 19.80 2.55 4.20 0.0
0 5 12 356.69 14.42 18.82 0.0
1 5 12 16.16 2.90 3.56 0.0
2 5 12 113.35 8.96 11.19 0.0
3 5 12 1.64 1.29 1.11 0.0
4 5 12 134.98 10.50 12.37 180.0
5 5 12 29.25 3.32 5.06 180.0
6 5 12 10.56 2.63 2.59 180.0
7 5 12 33.71 9.87 5.34 180.0
-7 6 12 0.00 5.70 0.49 0.0
-6 6 12 0.00 2.68 1.73 0.0
-5 6 12 10.78 3.88 2.37 180.0
-4 6 12 51.83 4.92 7.03 180.0
-3 6 12 10.68 2.29 2.73 180.0
-1 6 12 58.29 5.14 7.27 0.0
0 6 12 57.05 4.62 6.94 180.0
1 6 12 34.83 4.09 5.39 180.0
2 6 12 443.05 16.82 21.30 180.0
3 6 12 178.15 8.99 13.40 180.0
4 6 12 5.43 2.41 2.85 0.0
5 6 12 17.00 3.14 3.26 0.0
6 6 12 21.15 4.88 4.53 0.0
7 6 12 5.96 11.82 3.26 180.0
-7 7 12 6.65 2.97 0.29 180.0
-6 7 12 22.46 4.65 4.40 0.0
-5 7 12 32.86 4.14 5.55 0.0
-4 7 12 4.84 2.76 3.10 180.0
-3 7 12 137.82 8.40 12.36 0.0
-1 7 12 117.38 9.75 11.37 0.0
0 7 12 252.81 9.62 15.90 180.0
1 7 12 769.46 28.61 27.56 180.0
2 7 12 63.19 5.37 8.20 0.0
3 7 12 5.38 2.90 2.82 180.0
4 7 12 24.17 4.05 5.41 0.0
5 7 12 2.18 2.60 0.80 180.0
6 7 12 42.62 10.00 6.39 180.0
7 7 12 0.00 5.11 1.46 180.0
-7 8 12 1.82 2.99 1.34 0.0
-6 8 12 7.44 4.98 0.06 180.0
-5 8 12 5.55 2.93 2.39 0.0
-4 8 12 6.33 2.27 2.76 0.0
-3 8 12 13.93 2.99 4.14 0.0
-2 8 12 37.75 4.32 5.72 180.0
-1 8 12 41.84 4.12 7.34 180.0
0 8 12 177.05 7.42 13.20 180.0
1 8 12 363.47 13.79 18.16 180.0
2 8 12 32.12 3.95 5.39 180.0
3 8 12 13.67 3.04 3.75 0.0
4 8 12 12.02 2.45 4.19 0.0
5 8 12 2.32 2.40 1.61 0.0
6 8 12 14.21 4.26 3.70 0.0
7 8 12 3.65 3.89 0.74 180.0
-7 9 12 0.00 2.58 0.76 0.0
-6 9 12 4.54 2.84 1.95 0.0
-5 9 12 4.34 3.32 0.62 180.0
-4 9 12 2.74 2.13 2.29 180.0
-3 9 12 30.98 4.73 6.13 0.0
-2 9 12 26.17 3.52 5.28 0.0
-1 9 12 4.59 1.68 2.56 180.0
0 9 12 294.25 12.41 16.86 180.0
1 9 12 194.08 8.66 13.52 0.0
2 9 12 8.18 2.03 2.99 180.0
3 9 12 22.64 3.80 4.37 180.0
4 9 12 1.73 2.57 2.68 0.0
5 9 12 29.53 5.59 5.96 180.0
6 9 12 0.00 2.75 0.14 180.0
7 9 12 2.06 9.27 0.51 180.0
-7 10 12 0.00 3.38 0.75 0.0
-6 10 12 11.95 3.37 3.10 180.0
-5 10 12 0.00 1.62 1.34 0.0
-4 10 12 2.62 2.80 0.27 0.0
-3 10 12 31.72 5.80 5.16 180.0
-2 10 12 166.39 10.10 12.72 180.0
-1 10 12 2.81 2.23 1.86 180.0
0 10 12 21.92 3.03 5.21 0.0
1 10 12 182.74 11.04 13.59 0.0
2 10 12 36.84 4.35 5.91 0.0
3 10 12 60.74 6.90 8.11 180.0
4 10 12 1.22 1.46 1.91 0.0
5 10 12 4.27 1.78 1.13 180.0
6 10 12 3.28 8.10 0.17 180.0
7 10 12 0.00 5.68 0.02 0.0
-6 11 12 3.46 2.31 0.71 180.0
-5 11 12 0.00 1.96 0.10 180.0
-4 11 12 1.47 1.84 0.10 180.0
-3 11 12 6.91 2.51 1.45 0.0
-2 11 12 2.73 3.93 1.98 180.0
-1 11 12 1.49 2.31 0.79 180.0
0 11 12 1.16 2.95 1.08 180.0
1 11 12 117.57 6.83 11.71 0.0
2 11 12 58.84 5.08 7.57 180.0
3 11 12 3.02 1.55 1.81 180.0
4 11 12 1.65 3.26 2.45 0.0
5 11 12 21.91 5.70 4.12 180.0
6 11 12 1.17 8.61 0.94 0.0
-6 12 12 1.78 3.74 0.91 0.0
-5 12 12 2.56 2.62 1.87 0.0
-4 12 12 3.67 3.79 1.84 180.0
-3 12 12 16.93 3.34 3.83 180.0
-2 12 12 10.37 2.69 3.81 180.0
-1 12 12 0.84 2.12 1.51 0.0
0 12 12 4.33 2.01 1.24 0.0
1 12 12 70.25 5.46 8.37 0.0
2 12 12 4.55 1.95 2.21 180.0
3 12 12 3.23 1.86 1.63 0.0
4 12 12 2.02 4.56 1.09 0.0
5 12 12 3.31 2.80 2.34 180.0
6 12 12 5.02 11.32 0.13 180.0
-6 13 12 0.00 3.45 0.79 180.0
-5 13 12 0.00 4.14 0.18 180.0
-4 13 12 0.46 2.71 0.19 180.0
-3 13 12 6.64 2.85 1.78 0.0
-2 13 12 13.63 2.71 3.38 0.0
0 13 12 19.97 3.77 4.82 180.0
1 13 12 3.75 1.53 1.30 180.0
3 13 12 0.03 2.05 1.14 180.0
4 13 12 3.20 3.14 2.09 0.0
5 13 12 0.00 8.79 0.94 180.0
6 13 12 7.92 12.71 0.42 0.0
-6 14 12 0.00 3.19 0.12 0.0
-5 14 12 2.34 2.29 0.03 0.0
-4 14 12 4.18 3.69 2.04 180.0
-3 14 12 4.13 3.49 0.93 0.0
-2 14 12 4.92 3.29 1.86 0.0
-1 14 12 1.66 1.66 0.71 0.0
0 14 12 0.67 1.64 0.97 180.0
1 14 12 22.82 3.38 4.48 0.0
2 14 12 7.96 2.42 2.82 180.0
3 14 12 6.98 2.62 2.98 0.0
4 14 12 1.35 3.27 0.75 180.0
5 14 12 15.25 5.00 2.59 180.0
6 14 12 0.00 4.09 0.58 180.0
-5 15 12 3.59 4.23 1.68 180.0
-4 15 12 2.55 2.40 0.59 180.0
-3 15 12 0.00 1.72 0.49 180.0
-2 15 12 0.00 2.62 0.22 180.0
-1 15 12 0.00 3.22 0.23 0.0
0 15 12 0.54 3.23 0.60 0.0
1 15 12 2.98 2.78 0.16 0.0
2 15 12 0.00 1.38 0.37 0.0
3 15 12 7.71 3.62 2.81 180.0
4 15 12 0.00 7.24 0.38 180.0
5 15 12 0.00 7.25 0.09 0.0
-5 16 12 2.68 2.22 0.44 0.0
-4 16 12 0.00 2.29 0.60 180.0
-3 16 12 0.00 2.63 0.54 0.0
-2 16 12 3.27 3.83 0.03 180.0
-1 16 12 2.25 1.80 1.21 180.0
0 16 12 9.20 3.67 2.46 180.0
1 16 12 8.32 5.52 2.81 0.0
2 16 12 2.09 1.77 1.33 180.0
3 16 12 3.62 2.08 0.85 180.0
4 16 12 6.27 2.72 2.13 0.0
5 16 12 0.01 2.70 0.58 0.0
-5 17 12 0.00 4.27 0.96 180.0
-4 17 12 2.27 2.26 1.88 0.0
-3 17 12 3.27 2.04 1.71 180.0
-2 17 12 4.56 5.37 0.09 0.0
-1 17 12 0.85 1.67 0.90 180.0
0 17 12 0.00 1.80 0.97 0.0
1 17 12 0.00 1.77 0.78 180.0
2 17 12 0.88 2.90 1.53 180.0
3 17 12 1.70 3.35 0.05 180.0
4 17 12 3.52 4.10 1.93 0.0
-4 18 12 0.00 2.86 0.90 180.0
-3 18 12 0.00 3.19 0.05 180.0
-2 18 12 3.27 3.43 1.91 180.0
-1 18 12 5.74 3.13 2.18 0.0
0 18 12 0.00 3.13 0.01 180.0
1 18 12 1.93 3.96 1.49 0.0
2 18 12 3.09 2.85 1.09 180.0
3 18 12 0.23 3.03 1.81 180.0
4 18 12 6.30 5.25 0.65 0.0
-3 19 12 3.48 3.77 0.54 0.0
-2 19 12 19.43 4.09 3.90 0.0
-1 19 12 0.00 3.02 0.28 0.0
0 19 12 9.33 2.19 2.69 0.0
1 19 12 5.77 6.14 2.53 180.0
2 19 12 8.77 2.89 2.16 180.0
3 19 12 2.75 1.86 1.37 180.0
-3 20 12 4.53 3.85 0.60 180.0
-2 20 12 3.56 4.88 0.88 0.0
-1 20 12 0.00 2.59 0.30 0.0
0 20 12 5.04 3.62 1.41 180.0
1 20 12 4.52 5.19 2.44 180.0
2 20 12 8.48 3.48 3.01 180.0
3 20 12 7.32 5.69 1.59 0.0
-2 21 12 0.18 3.84 0.76 180.0
-1 21 12 6.97 2.51 3.49 180.0
0 21 12 5.92 4.26 2.56 180.0
1 21 12 0.00 4.00 0.76 180.0
2 21 12 2.83 4.11 1.55 0.0
-7 0 13 2.59 8.98 1.15 0.0
-5 0 13 4.18 5.47 0.37 0.0
-3 0 13 23.37 7.23 4.68 0.0
-1 0 13 6.00 2.42 0.96 180.0
1 0 13 59.40 8.45 7.50 0.0
3 0 13 206.25 20.72 13.97 0.0
5 0 13 46.61 7.28 6.46 180.0
7 0 13 1.15 7.02 1.55 180.0
-7 1 13 6.07 9.32 0.71 180.0
-6 1 13 0.00 1.76 0.49 0.0
-5 1 13 3.98 2.54 1.21 0.0
-3 1 13 4.18 2.97 2.22 0.0
-2 1 13 73.20 7.48 8.82 180.0
-1 1 13 21.22 3.45 3.94 0.0
0 1 13 153.28 9.14 12.02 0.0
1 1 13 73.54 5.34 8.54 0.0
2 1 13 23.60 3.34 4.60 180.0
3 1 13 70.67 8.69 8.67 180.0
4 1 13 56.10 8.19 7.10 0.0
5 1 13 2.08 2.08 0.28 180.0
6 1 13 6.18 6.30 3.21 0.0
7 1 13 0.00 3.08 1.22 180.0
-7 2 13 0.86 5.58 1.35 0.0
-6 2 13 1.16 2.81 0.92 180.0
-5 2 13 4.89 2.00 2.62 180.0
-4 2 13 10.82 3.25 3.25 180.0
-3 2 13 11.59 5.42 2.81 180.0
-2 2 13 13.44 2.78 3.29 180.0
-1 2 13 17.84 3.57 4.29 0.0
0 2 13 116.22 7.97 10.44 0.0
1 2 13 41.91 4.98 6.56 0.0
2 2 13 4.82 2.25 1.78 180.0
3 2 13 98.03 10.78 9.75 0.0
4 2 13 51.79 7.26 6.79 180.0
5 2 13 3.65 1.92 1.74 180.0
6 2 13 0.00 2.45 0.62 180.0
7 2 13 9.13 6.23 0.79 180.0
-7 3 13 0.00 4.46 0.07 0.0
-6 3 13 5.37 3.10 2.33 0.0
-5 3 13 0.00 1.43 1.20 0.0
-3 3 13 134.27 9.58 11.71 180.0
-2 3 13 138.68 9.98 11.75 180.0
-1 3 13 510.79 20.60 22.37 0.0
0 3 13 7.73 1.52 2.55 0.0
1 3 13 75.38 4.91 8.13 0.0
2 3 13 1.13 2.29 0.19 0.0
3 3 13 27.54 5.28 6.19 180.0
4 3 13 24.58 4.16 4.03 0.0
5 3 13 20.82 3.87 4.17 180.0
6 3 13 0.76 3.55 0.41 0.0
7 3 13 6.03 8.74 1.65 180.0
-7 4 13 3.23 3.32 0.25 180.0
-6 4 13 0.00 3.22 0.20 0.0
-5 4 13 17.97 3.70 4.50 180.0
-4 4 13 60.69 5.10 7.91 180.0
-3 4 13 0.61 2.13 0.23 0.0
-2 4 13 32.53 3.85 5.55 180.0
-1 4 13 125.32 9.62 12.32 0.0
0 4 13 5.77 1.62 1.51 0.0
1 4 13 0.00 1.34 0.68 180.0
2 4 13 11.00 2.26 3.22 180.0
3 4 13 0.62 1.59 0.27 180.0
4 4 13 42.75 6.59 6.47 0.0
5 4 13 2.59 3.56 1.19 180.0
6 4 13 0.00 1.53 1.37 180.0
7 4 13 6.55 7.45 2.32 0.0
-7 5 13 0.00 2.11 0.68 180.0
-6 5 13 3.55 2.68 0.34 180.0
-5 5 13 0.06 2.19 0.22 0.0
-4 5 13 10.47 2.75 4.04 0.0
-3 5 13 15.94 2.69 4.55 180.0
-2 5 13 23.94 3.67 5.26 0.0
-1 5 13 271.87 10.44 16.31 0.0
0 5 13 362.99 13.67 19.39 180.0
1 5 13 33.09 3.44 5.85 180.0
2 5 13 1.13 0.99 1.10 180.0
3 5 13 11.38 2.13 3.97 0.0
4 5 13 18.57 3.49 4.34 180.0
5 5 13 6.06 3.15 0.75 180.0
6 5 13 2.65 4.41 0.59 180.0
7 5 13 0.00 4.33 1.60 0.0
-7 6 13 3.37 3.98 0.31 180.0
-6 6 13 12.52 4.94 3.83 180.0
-5 6 13 24.60 3.69 5.23 180.0
-4 6 13 30.45 4.17 5.00 0.0
-2 6 13 0.03 2.43 1.09 180.0
-1 6 13 0.41 1.51 0.62 180.0
0 6 13 465.04 18.19 22.06 180.0
1 6 13 87.49 6.82 9.38 0.0
3 6 13 15.81 3.14 4.20 180.0
4 6 13 76.02 8.60 9.20 0.0
5 6 13 0.57 1.67 0.45 180.0
6 6 13 6.90 3.62 2.85 0.0
7 6 13 8.35 5.96 2.46 0.0
-7 7 13 6.41 4.63 0.27 0.0
-6 7 13 2.88 1.82 1.90 180.0
-5 7 13 12.34 3.11 3.74 180.0
-4 7 13 31.18 3.29 5.37 0.0
-3 7 13 2.53 1.90 0.87 0.0
-2 7 13 1.68 2.01 1.12 0.0
-1 7 13 2.63 1.87 0.91 180.0
0 7 13 256.08 10.19 16.14 180.0
1 7 13 205.54 9.24 13.46 0.0
2 7 13 94.04 7.84 9.47 180.0
3 7 13 51.62 4.94 7.38 180.0
4 7 13 2.85 2.08 1.75 180.0
5 7 13 0.00 3.37 1.11 180.0
6 7 13 0.00 3.07 0.47 0.0
7 7 13 9.33 10.44 2.20 0.0
-7 8 13 6.23 6.30 0.82 180.0
-6 8 13 3.55 3.26 1.37 180.0
-5 8 13 2.79 3.26 0.31 180.0
-4 8 13 4.30 2.96 2.82 0.0
-3 8 13 59.77 5.31 8.02 180.0
-2 8 13 89.81 5.30 10.13 180.0
-1 8 13 80.20 6.72 9.43 0.0
0 8 13 11.06 2.06 3.79 180.0
1 8 13 22.25 3.07 4.55 0.0
2 8 13 85.47 5.85 8.88 0.0
3 8 13 3.57 2.39 2.56 180.0
4 8 13 21.95 2.98 4.34 180.0
5 8 13 1.74 2.58 1.16 0.0
6 8 13 7.56 9.09 1.48 0.0
7 8 13 0.00 5.55 0.86 0.0
-7 9 13 0.00 3.15 0.04 180.0
-6 9 13 4.91 2.98 0.43 0.0
-5 9 13 2.05 2.69 0.83 180.0
-4 9 13 3.19 3.01 0.28 180.0
-3 9 13 10.37 2.86 3.42 0.0
-2 9 13 9.28 2.62 3.58 0.0
-1 9 13 14.16 2.54 3.58 180.0
0 9 13 86.83 5.23 9.36 180.0
2 9 13 330.23 30.31 18.63 180.0
3 9 13 12.20 3.07 3.60 0.0
4 9 13 1.29 2.05 0.80 0.0
5 9 13 0.39 2.49 0.31 180.0
6 9 13 0.00 3.73 0.55 0.0
7 9 13 25.32 11.73 1.44 0.0
-6 10 13 0.00 3.05 1.79 0.0
-4 10 13 6.18 3.50 2.31 0.0
-3 10 13 83.81 6.61 9.52 180.0
-2 10 13 6.75 3.05 0.56 0.0
-1 10 13 0.00 1.28 0.17 0.0
0 10 13 96.10 5.41 9.96 180.0
1 10 13 77.93 4.96 8.64 0.0
2 10 13 42.51 4.72 5.69 0.0
3 10 13 0.14 1.51 1.58 180.0
4 10 13 1.40 2.53 0.41 180.0
5 10 13 2.07 3.38 0.01 0.0
6 10 13 6.38 6.00 0.42 0.0
-6 11 13 3.62 4.38 0.30 180.0
-5 11 13 0.00 1.80 0.11 0.0
-4 11 13 1.27 2.51 1.13 180.0
-3 11 13 0.00 1.94 1.16 0.0
-2 11 13 17.23 3.50 3.74 180.0
-1 11 13 7.20 3.16 2.44 0.0
0 11 13 63.14 5.50 7.77 180.0
1 11 13 157.30 12.13 12.55 180.0
2 11 13 0.92 3.13 0.14 180.0
3 11 13 15.11 3.01 4.18 0.0
4 11 13 0.28 2.29 1.41 180.0
5 11 13 24.85 5.74 4.12 0.0
6 11 13 8.87 9.13 0.69 180.0
-6 12 13 2.17 3.52 0.95 0.0
-5 12 13 2.28 9.03 1.96 180.0
-4 12 13 0.00 3.43 0.70 180.0
-3 12 13 22.22 4.16 4.57 180.0
-2 12 13 3.42 1.95 2.13 180.0
-1 12 13 6.18 2.84 2.85 180.0
0 12 13 46.02 5.58 7.27 0.0
1 12 13 94.18 10.22 10.01 0.0
2 12 13 0.94 2.34 0.82 180.0
3 12 13 3.21 2.34 0.24 0.0
4 12 13 2.09 1.82 1.34 180.0
5 12 13 0.82 3.63 0.43 180.0
-6 13 13 0.00 4.95 0.21 0.0
-5 13 13 0.00 1.65 0.14 180.0
-4 13 13 3.56 4.37 1.59 180.0
-3 13 13 9.70 3.83 2.26 180.0
-2 13 13 10.91 2.55 3.04 180.0
-1 13 13 22.43 4.08 4.12 0.0
1 13 13 13.21 2.69 3.17 180.0
2 13 13 10.03 2.92 3.84 0.0
3 13 13 15.55 3.01 3.87 180.0
4 13 13 3.23 4.80 2.13 0.0
5 13 13 13.77 5.44 2.51 0.0
6 13 13 13.08 7.72 2.06 180.0
-5 14 13 0.00 4.99 0.79 0.0
-4 14 13 0.12 2.68 1.44 0.0
-3 14 13 1.68 2.99 0.82 180.0
-2 14 13 8.46 4.18 0.94 180.0
-1 14 13 0.96 3.88 0.84 180.0
0 14 13 3.52 2.19 2.29 0.0
1 14 13 3.71 1.44 1.12 180.0
2 14 13 1.09 1.18 1.42 180.0
3 14 13 3.47 3.21 2.13 0.0
4 14 13 4.88 7.95 1.27 180.0
5 14 13 0.00 3.80 0.51 180.0
-5 15 13 0.00 3.69 0.26 0.0
-4 15 13 1.84 2.83 1.36 180.0
-3 15 13 5.58 3.03 1.74 0.0
-2 15 13 10.97 2.77 2.19 0.0
-1 15 13 1.14 2.60 1.43 0.0
0 15 13 38.86 6.37 5.78 180.0
1 15 13 0.00 1.97 0.32 180.0
2 15 13 1.70 1.57 0.42 0.0
3 15 13 1.61 3.08 2.30 180.0
4 15 13 0.89 4.32 1.06 0.0
5 15 13 3.61 2.72 1.12 180.0
-5 16 13 8.07 4.48 0.76 0.0
-4 16 13 2.65 3.81 1.11 180.0
-3 16 13 0.00 4.58 0.76 0.0
-2 16 13 0.33 1.60 0.12 180.0
-1 16 13 4.01 3.58 2.30 180.0
0 16 13 2.84 2.12 2.33 0.0
1 16 13 2.45 2.76 0.02 180.0
2 16 13 0.00 3.51 0.74 0.0
3 16 13 3.25 2.58 1.50 180.0
4 16 13 0.00 4.90 1.04 180.0
5 16 13 0.00 4.55 0.38 0.0
-4 17 13 0.65 3.65 1.44 180.0
-3 17 13 4.26 3.78 0.16 180.0
-2 17 13 0.00 2.83 1.44 0.0
-1 17 13 5.73 2.66 2.62 0.0
0 17 13 1.55 1.84 0.98 0.0
1 17 13 9.54 2.80 3.06 0.0
2 17 13 2.00 2.34 1.62 180.0
3 17 13 2.55 7.77 1.62 180.0
4 17 13 4.97 4.41 1.40 180.0
-3 18 13 5.88 2.69 1.32 0.0
-2 18 13 0.01 2.70 1.29 180.0
-1 18 13 0.19 2.13 1.53 0.0
0 18 13 2.56 3.15 0.32 0.0
1 18 13 2.67 3.60 1.70 180.0
2 18 13 5.31 2.96 0.52 180.0
3 18 13 1.21 4.62 0.45 180.0
4 18 13 2.59 5.87 0.67 180.0
-3 19 13 25.22 5.15 4.40 0.0
-2 19 13 4.08 2.61 0.27 180.0
-1 19 13 8.68 2.56 2.62 180.0
0 19 13 1.94 1.85 0.19 0.0
1 19 13 3.78 3.37 1.66 180.0
2 19 13 0.00 2.91 0.86 0.0
3 19 13 1.33 4.97 0.39 0.0
-2 20 13 1.41 3.11 1.78 180.0
-1 20 13 0.68 3.97 0.59 0.0
0 20 13 9.59 3.38 2.64 180.0
1 20 13 0.00 2.44 0.64 180.0
2 20 13 0.00 2.18 1.19 0.0
0 21 13 3.99 3.39 1.61 0.0
-6 0 14 0.00 5.10 1.70 0.0
-4 0 14 6.61 7.86 1.54 0.0
-2 0 14 76.81 9.52 8.80 180.0
0 0 14 17.84 5.23 3.00 180.0
2 0 14 18.13 6.98 4.50 0.0
4 0 14 21.03 9.11 4.28 180.0
6 0 14 26.60 9.67 4.37 180.0
-7 1 14 3.64 4.49 1.32 180.0
-6 1 14 0.00 3.57 0.61 0.0
-5 1 14 9.19 4.16 1.90 180.0
-4 1 14 0.73 4.08 1.21 180.0
-3 1 14 0.52 3.62 0.10 180.0
-2 1 14 13.16 2.89 2.94 0.0
-1 1 14 65.61 8.94 8.36 0.0
0 1 14 70.08 7.15 9.15 0.0
2 1 14 0.39 1.66 0.67 180.0
3 1 14 37.00 7.66 6.06 180.0
4 1 14 6.71 2.54 2.66 180.0
5 1 14 62.97 10.96 7.50 0.0
6 1 14 5.07 6.99 4.17 180.0
7 1 14 1.01 5.21 0.91 0.0
-7 2 14 0.00 3.40 0.61 0.0
-6 2 14 2.50 2.42 0.88 0.0
-5 2 14 3.19 3.17 2.23 180.0
-4 2 14 0.27 2.43 0.99 0.0
-3 2 14 2.42 2.37 1.91 180.0
-2 2 14 2.70 2.61 2.10 0.0
-1 2 14 242.28 10.78 14.93 0.0
0 2 14 0.00 1.20 0.47 0.0
1 2 14 0.58 1.48 0.25 180.0
2 2 14 0.00 1.55 1.36 180.0
3 2 14 22.48 4.85 3.81 0.0
4 2 14 2.88 1.93 2.28 180.0
5 2 14 27.60 5.67 4.80 180.0
6 2 14 35.54 9.15 5.79 180.0
7 2 14 2.69 5.18 0.09 0.0
-7 3 14 0.00 4.23 0.65 0.0
-6 3 14 5.66 3.04 2.16 0.0
-5 3 14 12.91 4.53 3.40 180.0
-4 3 14 18.29 3.48 4.10 0.0
-3 3 14 9.01 2.40 3.14 0.0
-2 3 14 81.22 7.56 9.89 0.0
-1 3 14 14.41 2.45 3.73 0.0
0 3 14 60.39 5.35 7.80 180.0
1 3 14 21.91 2.87 4.69 0.0
2 3 14 0.39 2.13 1.51 180.0
3 3 14 24.82 5.21 5.08 180.0
4 3 14 0.00 2.01 0.40 180.0
5 3 14 18.78 4.47 4.70 0.0
6 3 14 15.07 3.89 3.35 180.0
7 3 14 4.00 2.99 0.68 0.0
-7 4 14 4.07 3.51 1.30 0.0
-6 4 14 4.27 2.44 1.16 0.0
-5 4 14 6.68 2.24 1.29 180.0
-4 4 14 14.90 2.73 3.59 0.0
-3 4 14 67.32 5.87 8.28 0.0
-2 4 14 41.98 4.31 6.38 0.0
-1 4 14 13.72 2.64 4.14 180.0
0 4 14 119.73 9.92 10.71 180.0
1 4 14 161.63 6.81 12.46 180.0
2 4 14 7.21 1.71 1.98 180.0
3 4 14 242.47 17.72 16.09 0.0
4 4 14 5.02 3.07 2.77 0.0
5 4 14 3.99 3.46 1.33 180.0
6 4 14 2.54 2.77 0.99 180.0
7 4 14 1.52 2.22 0.89 0.0
-7 5 14 0.00 6.85 0.10 0.0
-6 5 14 3.60 2.73 2.07 0.0
-5 5 14 1.20 2.74 0.42 0.0
-4 5 14 24.16 2.88 4.65 0.0
-3 5 14 3.50 1.58 1.42 180.0
-2 5 14 0.27 2.21 1.57 0.0
-1 5 14 217.42 8.93 14.70 180.0
0 5 14 8.88 2.06 3.57 180.0
1 5 14 0.10 1.66 1.84 0.0
2 5 14 37.46 4.91 6.28 180.0
3 5 14 67.61 5.59 8.63 0.0
4 5 14 13.04 2.17 2.80 180.0
5 5 14 7.66 2.33 2.76 0.0
6 5 14 2.53 3.75 1.81 0.0
7 5 14 5.62 3.79 1.31 0.0
-7 6 14 0.00 5.20 0.74 0.0
-6 6 14 8.04 3.54 2.39 0.0
-5 6 14 6.96 2.76 2.66 0.0
-4 6 14 9.16 2.42 2.46 180.0
-3 6 14 0.00 1.25 0.05 0.0
-2 6 14 5.17 2.42 0.52 180.0
-1 6 14 81.93 6.87 9.10 180.0
0 6 14 20.43 3.46 4.67 0.0
1 6 14 37.84 4.75 6.38 0.0
2 6 14 32.84 4.10 5.64 0.0
4 6 14 2.96 2.91 1.60 180.0
5 6 14 7.52 2.26 1.85 0.0
6 6 14 2.36 2.89 0.43 180.0
7 6 14 2.44 30.54 0.78 180.0
-7 7 14 0.00 5.20 0.16 180.0
-6 7 14 2.82 3.96 0.82 180.0
-5 7 14 2.44 2.60 1.24 180.0
-4 7 14 7.87 2.58 3.40 0.0
-3 7 14 43.88 5.33 6.56 180.0
-2 7 14 3.22 2.39 0.29 180.0
-1 7 14 14.68 2.49 4.41 180.0
0 7 14 169.51 7.65 12.69 0.0
1 7 14 4.15 2.33 2.69 0.0
2 7 14 139.34 7.76 12.10 180.0
3 7 14 67.30 7.29 7.99 0.0
4 7 14 1.66 1.23 1.71 180.0
5 7 14 4.17 3.20 1.52 0.0
6 7 14 9.66 3.34 3.13 0.0
7 7 14 16.99 8.85 1.12 0.0
-6 8 14 2.51 3.84 1.50 0.0
-5 8 14 0.00 1.94 0.85 0.0
-4 8 14 1.93 2.65 0.69 180.0
-3 8 14 0.80 2.21 0.24 180.0
-2 8 14 3.79 1.87 0.53 0.0
-1 8 14 0.12 2.11 0.02 0.0
0 8 14 164.35 9.11 12.41 0.0
2 8 14 14.39 2.76 4.28 0.0
3 8 14 0.41 2.58 0.15 0.0
4 8 14 16.44 3.08 3.35 180.0
5 8 14 0.81 1.51 0.95 0.0
6 8 14 1.25 6.21 0.07 0.0
-6 9 14 5.64 2.31 1.63 180.0
-5 9 14 6.17 3.09 1.40 180.0
-4 9 14 0.00 1.81 0.39 180.0
-3 9 14 6.08 4.39 3.55 0.0
-2 9 14 37.06 5.29 5.65 180.0
-1 9 14 20.94 3.38 4.41 180.0
0 9 14 232.52 13.43 15.20 0.0
1 9 14 45.12 4.76 6.69 180.0
2 9 14 4.86 2.37 1.91 180.0
3 9 14 49.43 4.18 6.66 0.0
4 9 14 0.00 2.50 0.28 0.0
5 9 14 30.06 6.22 5.66 0.0
6 9 14 0.00 5.90 0.36 180.0
-6 10 14 0.00 3.90 0.31 0.0
-5 10 14 0.93 2.95 1.91 180.0
-4 10 14 1.22 2.42 0.60 0.0
-3 10 14 16.93 2.78 3.44 180.0
-2 10 14 28.24 4.46 4.45 0.0
-1 10 14 2.52 1.85 1.45 0.0
0 10 14 103.63 7.00 10.05 0.0
1 10 14 63.26 6.25 7.84 0.0
2 10 14 15.07 2.77 3.64 180.0
3 10 14 3.21 2.73 1.39 180.0
4 10 14 0.00 2.40 0.27 180.0
5 10 14 21.25 5.52 4.20 180.0
6 10 14 3.44 3.01 1.68 0.0
-6 11 14 2.50 2.20 0.11 180.0
-5 11 14 0.00 2.88 0.05 0.0
-4 11 14 0.76 2.99 2.02 180.0
-3 11 14 2.52 2.90 0.20 180.0
-2 11 14 4.39 1.79 1.12 0.0
-1 11 14 14.81 2.96 3.90 0.0
0 11 14 20.17 3.75 4.67 180.0
1 11 14 18.35 3.51 4.53 180.0
2 11 14 5.42 1.54 2.47 0.0
3 11 14 57.53 8.19 7.14 0.0
4 11 14 2.28 1.46 0.85 0.0
6 11 14 0.00 2.98 0.57 0.0
-6 12 14 2.31 5.34 0.79 180.0
-5 12 14 1.96 4.70 0.18 0.0
-4 12 14 4.01 3.82 2.19 0.0
-3 12 14 5.55 2.26 3.19 0.0
-1 12 14 14.20 3.78 3.74 180.0
1 12 14 42.64 3.34 6.44 180.0
2 12 14 2.68 1.71 2.06 0.0
3 12 14 4.84 2.39 1.66 0.0
4 12 14 2.35 4.06 1.46 180.0
5 12 14 5.01 4.16 0.89 180.0
6 12 14 7.49 3.61 2.01 0.0
-5 13 14 1.03 6.57 0.10 0.0
-4 13 14 7.63 4.21 1.52 180.0
-2 13 14 0.26 2.57 1.06 0.0
-1 13 14 3.53 3.13 0.06 0.0
0 13 14 19.13 3.57 4.50 180.0
1 13 14 48.28 6.52 6.37 0.0
2 13 14 1.76 1.72 1.58 180.0
3 13 14 24.49 6.21 3.59 0.0
4 13 14 16.81 5.00 2.97 0.0
5 13 14 7.52 5.45 1.17 0.0
-5 14 14 0.40 3.82 0.02 180.0
-4 14 14 0.00 2.56 1.37 0.0
-3 14 14 0.00 3.35 0.83 180.0
-2 14 14 2.26 3.60 1.14 180.0
-1 14 14 2.06 3.23 0.21 0.0
0 14 14 9.24 3.77 1.74 0.0
2 14 14 0.00 2.06 1.14 0.0
3 14 14 6.98 3.22 2.63 0.0
4 14 14 0.40 2.53 1.60 180.0
5 14 14 0.00 7.79 0.01 0.0
-5 15 14 0.58 5.55 0.97 180.0
-3 15 14 0.92 3.43 0.39 0.0
-2 15 14 4.39 2.68 0.25 180.0
-1 15 14 21.29 4.90 4.04 0.0
0 15 14 17.38 4.16 4.56 0.0
1 15 14 1.17 1.72 0.27 0.0
2 15 14 4.63 2.35 2.37 180.0
3 15 14 3.75 3.65 2.09 0.0
4 15 14 9.42 4.60 1.61 180.0
5 15 14 8.13 4.51 0.19 0.0
-4 16 14 0.00 3.28 0.12 180.0
-3 16 14 3.40 2.88 1.14 0.0
-2 16 14 6.18 4.35 1.77 0.0
-1 16 14 1.58 2.08 0.76 180.0
0 16 14 5.04 2.74 2.22 180.0
1 16 14 2.65 2.42 2.21 180.0
2 16 14 0.00 1.35 0.59 180.0
3 16 14 0.00 2.86 0.93 0.0
4 16 14 1.76 4.08 1.56 180.0
-4 17 14 2.55 3.19 1.12 0.0
-3 17 14 4.62 4.02 1.70 0.0
-2 17 14 3.73 2.87 0.82 0.0
-1 17 14 4.00 4.21 2.08 0.0
0 17 14 19.38 4.03 3.77 180.0
1 17 14 6.64 5.84 2.40 180.0
2 17 14 5.11 2.48 1.13 0.0
3 17 14 1.86 5.34 1.10 0.0
4 17 14 12.14 4.51 2.90 180.0
-3 18 14 1.27 3.61 0.41 0.0
-2 18 14 8.48 3.07 2.10 180.0
-1 18 14 15.59 3.54 3.63 180.0
0 18 14 15.55 3.52 3.35 180.0
1 18 14 0.00 2.25 1.32 0.0
2 18 14 5.61 3.52 0.96 0.0
3 18 14 0.00 3.10 0.13 180.0
-2 19 14 19.01 3.80 3.64 180.0
-1 19 14 0.00 3.33 0.24 0.0
0 19 14 5.05 2.62 0.72 0.0
1 19 14 5.41 2.32 2.16 0.0
2 19 14 0.00 2.43 0.34 0.0
-1 20 14 1.10 4.00 1.41 0.0
0 20 14 0.75 3.78 0.00 180.0
1 20 14 5.24 3.22 0.72 0.0
-7 0 15 8.89 7.47 0.68 0.0
-5 0 15 8.09 6.40 1.73 180.0
-3 0 15 199.93 23.02 14.53 180.0
-1 0 15 272.08 26.85 15.89 0.0
1 0 15 6.57 2.40 3.22 0.0
5 0 15 2.40 17.87 5.20 180.0
7 0 15 0.00 4.31 1.42 0.0
-7 1 15 0.00 5.03 0.22 180.0
-6 1 15 0.52 5.87 1.24 180.0
-5 1 15 0.00 2.26 0.81 0.0
-4 1 15 13.38 3.72 3.64 180.0
-3 1 15 9.26 4.76 2.94 0.0
-2 1 15 347.30 27.01 17.99 0.0
-1 1 15 119.47 12.87 10.97 180.0
0 1 15 204.55 10.32 14.02 0.0
1 1 15 49.49 6.44 7.35 180.0
3 1 15 74.62 7.22 8.00 0.0
4 1 15 0.00 2.75 0.11 180.0
5 1 15 12.84 3.94 2.98 180.0
6 1 15 0.00 4.77 0.35 180.0
7 1 15 7.41 9.10 2.45 0.0
-7 2 15 10.36 6.47 1.10 180.0
-6 2 15 1.23 3.12 1.65 180.0
-5 2 15 10.76 2.68 2.73 0.0
-4 2 15 1.05 1.99 0.86 180.0
-2 2 15 178.28 13.97 12.83 0.0
-1 2 15 50.13 6.35 7.19 180.0
0 2 15 379.44 17.79 18.89 180.0
1 2 15 6.71 2.03 2.86 0.0
2 2 15 5.99 2.01 2.64 0.0
3 2 15 47.01 7.98 6.35 0.0
4 2 15 0.00 4.09 0.69 0.0
5 2 15 9.20 6.04 2.41 0.0
6 2 15 18.38 6.26 3.70 0.0
7 2 15 0.00 2.75 0.98 0.0
-7 3 15 3.83 5.59 0.84 180.0
-6 3 15 5.51 5.10 2.43 180.0
-5 3 15 1.48 2.31 1.42 0.0
-4 3 15 19.28 3.22 3.46 0.0
-3 3 15 0.00 2.35 0.05 0.0
-2 3 15 51.73 5.82 6.85 0.0
-1 3 15 186.99 8.83 13.52 180.0
0 3 15 3.53 2.41 1.22 0.0
1 3 15 7.40 1.90 2.94 0.0
2 3 15 54.56 6.16 7.55 0.0
3 3 15 57.85 8.37 7.02 180.0
4 3 15 5.43 2.92 0.95 180.0
5 3 15 1.16 2.48 1.36 180.0
6 3 15 14.20 3.73 4.29 0.0
7 3 15 2.44 2.22 1.50 0.0
-7 4 15 1.09 4.52 0.37 180.0
-6 4 15 3.51 3.71 2.17 180.0
-5 4 15 8.15 4.77 2.73 0.0
-4 4 15 0.82 2.30 1.73 0.0
-3 4 15 5.66 3.22 1.28 180.0
-2 4 15 5.42 1.61 3.02 0.0
-1 4 15 151.08 6.78 11.89 180.0
0 4 15 45.03 4.81 6.52 0.0
1 4 15 25.62 3.40 5.14 0.0
2 4 15 75.17 6.39 8.28 180.0
3 4 15 99.01 13.61 9.79 0.0
4 4 15 1.54 1.57 2.19 180.0
5 4 15 24.00 5.32 4.39 0.0
6 4 15 1.39 5.20 0.90 0.0
7 4 15 0.00 3.28 0.62 180.0
-7 5 15 0.00 2.91 1.28 180.0
-6 5 15 0.95 5.09 0.01 0.0
-5 5 15 2.29 3.63 0.92 0.0
-4 5 15 10.14 2.38 2.63 180.0
-3 5 15 0.00 1.92 0.85 180.0
-2 5 15 2.35 2.80 0.65 0.0
-1 5 15 23.36 3.47 5.13 180.0
0 5 15 91.68 5.56 9.31 0.0
1 5 15 2.33 2.92 0.22 0.0
2 5 15 75.03 5.98 8.90 0.0
3 5 15 178.94 23.16 13.90 180.0
4 5 15 0.00 2.49 0.65 180.0
5 5 15 0.01 2.94 0.70 0.0
6 5 15 4.94 2.12 2.17 0.0
7 5 15 4.14 4.35 1.04 0.0
-6 6 15 0.92 2.90 0.79 0.0
-5 6 15 6.87 2.33 2.59 0.0
-4 6 15 0.94 2.63 2.40 180.0
-3 6 15 24.31 3.86 4.90 0.0
-2 6 15 26.84 4.10 4.65 0.0
-1 6 15 58.11 5.20 7.34 180.0
0 6 15 2.80 1.32 0.92 180.0
1 6 15 13.18 2.70 4.02 180.0
2 6 15 25.58 4.15 4.88 180.0
3 6 15 0.00 2.59 1.41 0.0
4 6 15 10.34 3.03 2.97 0.0
5 6 15 17.61 5.84 4.78 0.0
6 6 15 2.96 2.22 1.70 180.0
-6 7 15 3.71 3.29 0.15 180.0
-5 7 15 0.00 2.10 0.59 180.0
-4 7 15 15.39 2.83 3.88 0.0
-3 7 15 10.99 2.57 2.78 180.0
-2 7 15 7.72 2.64 2.50 0.0
-1 7 15 35.37 4.43 6.18 180.0
0 7 15 23.37 3.43 4.60 180.0
1 7 15 4.64 1.91 2.30 180.0
2 7 15 19.32 3.28 4.23 0.0
3 7 15 3.27 2.01 1.31 0.0
5 7 15 0.00 2.64 0.35 0.0
6 7 15 4.54 4.79 2.84 0.0
-6 8 15 4.14 4.65 1.82 0.0
-5 8 15 0.00 3.29 2.14 0.0
-4 8 15 24.06 3.70 5.08 180.0
-3 8 15 0.00 1.87 1.23 0.0
-2 8 15 2.39 1.98 0.82 0.0
-1 8 15 0.00 2.66 0.95 0.0
0 8 15 0.00 2.35 0.65 180.0
1 8 15 4.51 2.16 0.71 180.0
2 8 15 3.16 2.51 0.77 0.0
3 8 15 25.21 3.33 4.13 180.0
4 8 15 18.74 3.70 4.28 0.0
5 8 15 2.01 2.27 0.53 0.0
6 8 15 3.39 3.69 1.82 180.0
-6 9 15 0.43 3.06 0.19 180.0
-5 9 15 3.90 2.60 1.45 180.0
-3 9 15 19.21 3.08 3.77 180.0
-2 9 15 2.60 1.92 1.56 180.0
-1 9 15 0.00 2.87 0.56 180.0
0 9 15 49.11 5.53 7.18 0.0
1 9 15 25.11 3.97 5.34 0.0
2 9 15 28.38 2.93 5.12 0.0
3 9 15 5.46 2.39 2.26 0.0
4 9 15 9.39 3.90 2.04 0.0
5 9 15 2.87 4.49 0.81 0.0
6 9 15 7.76 5.32 1.21 180.0
-6 10 15 0.00 2.35 0.16 180.0
-5 10 15 0.00 3.83 0.42 0.0
-4 10 15 9.08 3.67 1.33 180.0
-2 10 15 0.00 1.59 0.45 0.0
-1 10 15 10.39 1.95 3.37 0.0
0 10 15 3.17 2.98 1.58 0.0
2 10 15 5.76 1.71 2.48 180.0
3 10 15 11.68 3.34 3.25 0.0
4 10 15 5.66 5.00 1.52 0.0
5 10 15 1.83 4.75 0.50 180.0
6 10 15 7.34 3.99 0.02 0.0
-6 11 15 9.22 5.93 0.88 0.0
-4 11 15 1.70 3.44 0.65 0.0
-3 11 15 8.56 3.17 2.99 180.0
-2 11 15 1.43 2.27 1.67 0.0
-1 11 15 12.36 2.68 2.84 180.0
0 11 15 27.03 3.08 4.99 0.0
1 11 15 86.52 6.59 9.57 0.0
2 11 15 1.84 2.47 0.23 180.0
3 11 15 21.29 4.57 3.72 0.0
4 11 15 16.67 3.56 3.32 0.0
5 11 15 0.00 2.35 0.73 180.0
6 11 15 3.21 3.25 1.64 180.0
-5 12 15 1.04 3.81 0.07 180.0
-4 12 15 0.00 3.36 1.16 0.0
-3 12 15 15.04 3.36 2.83 0.0
-2 12 15 7.28 3.49 1.14 180.0
-1 12 15 8.96 2.84 2.54 0.0
0 12 15 0.00 1.89 1.16 180.0
1 12 15 34.08 4.51 6.04 180.0
2 12 15 2.08 2.93 1.72 0.0
3 12 15 1.08 2.66 0.87 0.0
4 12 15 1.84 5.85 1.18 180.0
5 12 15 1.25 2.71 1.32 0.0
-5 13 15 1.75 4.50 1.16 180.0
-4 13 15 0.99 5.46 1.75 180.0
-3 13 15 5.74 3.95 0.64 0.0
-2 13 15 17.31 3.64 4.72 0.0
-1 13 15 5.15 3.37 2.51 0.0
0 13 15 57.14 9.29 7.56 0.0
1 13 15 9.09 2.63 2.55 0.0
2 13 15 5.93 1.79 3.02 180.0
3 13 15 0.24 2.43 1.81 0.0
4 13 15 10.04 4.38 2.60 180.0
-5 14 15 4.67 5.65 1.69 180.0
-4 14 15 13.34 3.78 3.03 0.0
-3 14 15 0.00 4.11 0.83 0.0
-2 14 15 7.26 3.05 2.87 0.0
-1 14 15 3.52 2.81 0.20 0.0
0 14 15 48.68 10.69 6.81 180.0
1 14 15 4.07 2.73 2.13 0.0
2 14 15 5.00 3.42 2.05 0.0
3 14 15 3.46 3.48 1.32 180.0
4 14 15 9.22 9.05 1.29 180.0
5 14 15 2.42 7.50 1.06 180.0
-4 15 15 7.94 3.57 1.40 0.0
-3 15 15 2.45 4.36 2.23 0.0
-2 15 15 0.00 6.23 0.11 0.0
-1 15 15 9.29 3.64 2.29 0.0
0 15 15 17.10 3.90 4.13 0.0
1 15 15 2.22 2.34 1.59 180.0
2 15 15 4.12 2.86 1.54 0.0
3 15 15 0.00 2.75 1.82 180.0
4 15 15 3.40 2.95 2.23 180.0
-4 16 15 13.22 5.40 3.27 0.0
-3 16 15 3.59 2.98 0.18 180.0
-2 16 15 1.16 2.28 0.85 180.0
-1 16 15 16.49 6.54 4.70 180.0
0 16 15 3.11 4.68 0.91 180.0
1 16 15 16.76 4.13 4.05 0.0
2 16 15 1.66 2.48 1.22 180.0
3 16 15 0.00 3.07 1.12 0.0
4 16 15 3.03 7.28 2.35 0.0
-3 17 15 9.08 4.89 2.51 180.0
-2 17 15 1.67 3.60 0.32 180.0
-1 17 15 3.84 4.08 2.41 0.0
0 17 15 8.36 4.17 0.26 180.0
1 17 15 0.00 2.71 1.51 0.0
2 17 15 2.16 4.98 1.01 0.0
3 17 15 5.56 3.07 1.32 180.0
-3 18 15 11.95 3.75 2.14 180.0
-2 18 15 3.16 3.83 1.78 0.0
-1 18 15 1.87 2.55 0.80 180.0
0 18 15 1.61 3.74 2.51 0.0
1 18 15 2.28 3.03 0.86 0.0
2 18 15 8.80 7.02 1.27 180.0
3 18 15 13.27 11.97 1.59 0.0
-2 19 15 4.34 4.64 1.41 0.0
-1 19 15 3.46 2.18 1.70 0.0
0 19 15 0.00 4.45 1.15 180.0
1 19 15 0.07 2.92 0.05 0.0
2 19 15 4.80 6.02 0.69 180.0
-6 0 16 8.59 8.65 2.57 180.0
-4 0 16 67.40 16.37 8.25 0.0
-2 0 16 56.14 10.73 7.41 0.0
0 0 16 1.17 4.82 0.94 0.0
2 0 16 65.38 10.61 8.79 0.0
4 0 16 6.68 8.29 1.17 180.0
6 0 16 0.00 2.43 1.45 0.0
-7 1 16 5.12 6.93 1.34 0.0
-6 1 16 1.61 3.49 0.71 0.0
-5 1 16 12.30 4.93 2.65 0.0
-4 1 16 0.00 2.98 0.71 0.0
-3 1 16 58.57 7.44 8.36 0.0
-2 1 16 85.33 7.09 9.11 180.0
-1 1 16 4.20 1.80 1.37 0.0
0 1 16 12.96 3.88 4.05 0.0
1 1 16 88.60 6.34 9.95 180.0
2 1 16 3.26 2.79 2.76 0.0
3 1 16 9.06 8.25 2.32 0.0
4 1 16 1.62 4.19 0.13 180.0
5 1 16 47.22 12.67 6.07 180.0
6 1 16 6.11 4.60 1.02 0.0
-7 2 16 0.00 8.90 0.42 180.0
-6 2 16 3.49 3.72 0.38 0.0
-5 2 16 2.57 2.65 2.07 0.0
-4 2 16 8.95 3.75 1.17 180.0
-3 2 16 6.44 6.15 3.24 0.0
-2 2 16 0.00 2.55 0.30 180.0
-1 2 16 21.62 4.07 4.27 180.0
0 2 16 30.98 4.43 6.04 0.0
1 2 16 9.86 2.57 3.08 180.0
2 2 16 97.44 9.48 10.03 0.0
3 2 16 9.76 3.33 2.17 0.0
4 2 16 10.15 3.04 2.97 0.0
5 2 16 27.22 7.02 5.18 0.0
6 2 16 0.00 9.60 0.65 180.0
-6 3 16 2.88 2.54 1.86 0.0
-5 3 16 5.53 2.26 1.27 0.0
-4 3 16 13.47 2.45 3.60 180.0
-3 3 16 25.84 3.96 4.18 180.0
-2 3 16 48.93 4.80 6.68 180.0
-1 3 16 20.48 3.79 4.25 0.0
0 3 16 0.00 2.45 1.77 180.0
1 3 16 1.93 1.55 0.99 180.0
2 3 16 139.91 10.97 11.58 0.0
3 3 16 11.12 3.17 2.20 180.0
4 3 16 16.38 4.21 3.79 180.0
6 3 16 5.17 4.50 2.16 0.0
-6 4 16 0.00 2.28 0.64 0.0
-5 4 16 4.30 3.09 0.23 0.0
-4 4 16 6.41 2.06 2.70 0.0
-3 4 16 3.55 2.96 0.85 0.0
-2 4 16 10.70 2.47 3.90 180.0
-1 4 16 67.46 5.47 7.56 0.0
0 4 16 1.33 1.40 1.36 0.0
1 4 16 34.03 4.68 6.36 180.0
2 4 16 5.41 2.17 3.04 0.0
3 4 16 22.60 3.14 4.24 0.0
4 4 16 42.12 7.17 6.65 0.0
5 4 16 4.07 2.25 1.37 0.0
6 4 16 2.22 2.31 1.97 0.0
-6 5 16 1.72 2.83 0.00 0.0
-5 5 16 3.98 3.40 0.18 180.0
-4 5 16 15.09 2.76 3.59 180.0
-3 5 16 19.83 4.74 3.20 0.0
-2 5 16 2.12 2.32 2.05 180.0
-1 5 16 18.66 3.23 4.20 0.0
0 5 16 11.36 2.26 3.38 0.0
1 5 16 7.66 1.89 3.07 0.0
2 5 16 45.92 5.29 7.13 0.0
3 5 16 98.98 8.74 9.57 180.0
4 5 16 10.02 3.22 1.99 180.0
5 5 16 15.72 4.09 4.14 0.0
6 5 16 4.50 3.99 2.18 0.0
-6 6 16 0.00 1.73 1.01 180.0
-5 6 16 0.00 1.89 0.44 180.0
-4 6 16 0.99 2.99 0.82 0.0
-3 6 16 0.06 2.31 0.70 0.0
-2 6 16 3.20 1.51 1.90 180.0
-1 6 16 92.05 6.56 9.44 0.0
0 6 16 58.51 4.59 7.65 0.0
1 6 16 4.87 2.14 0.46 180.0
2 6 16 5.35 2.12 2.64 180.0
3 6 16 0.51 1.59 0.15 0.0
4 6 16 27.94 6.41 4.90 0.0
5 6 16 7.47 4.41 1.08 0.0
6 6 16 0.33 2.02 0.05 0.0
-6 7 16 0.00 3.71 1.61 180.0
-5 7 16 3.23 3.39 0.96 180.0
-4 7 16 0.67 3.36 0.88 0.0
-3 7 16 18.42 3.08 3.72 180.0
-2 7 16 0.82 1.83 1.34 180.0
-1 7 16 48.73 5.14 7.00 0.0
0 7 16 30.45 4.49 5.18 0.0
1 7 16 34.91 4.95 6.67 0.0
2 7 16 2.46 2.65 2.69 0.0
3 7 16 1.61 2.39 0.42 180.0
4 7 16 6.46 6.45 1.17 180.0
5 7 16 2.39 3.86 1.91 180.0
6 7 16 2.28 2.53 0.94 0.0
-6 8 16 0.00 2.66 0.31 180.0
-5 8 16 3.32 3.98 0.04 0.0
-4 8 16 4.37 3.36 2.24 180.0
-3 8 16 9.57 2.87 3.17 0.0
-1 8 16 7.37 2.53 1.47 0.0
0 8 16 3.14 1.48 2.04 180.0
1 8 16 16.10 2.90 3.35 180.0
2 8 16 1.43 2.02 0.14 0.0
3 8 16 0.64 1.95 0.13 0.0
4 8 16 2.62 3.30 2.00 0.0
5 8 16 3.99 4.34 2.63 0.0
6 8 16 5.54 4.64 0.07 180.0
-6 9 16 0.84 3.04 0.40 0.0
-5 9 16 3.86 4.48 0.53 0.0
-4 9 16 14.61 3.42 3.80 0.0
-3 9 16 5.64 2.74 0.79 0.0
-2 9 16 3.99 3.27 1.24 180.0
-1 9 16 3.46 2.45 1.71 180.0
1 9 16 0.00 2.02 0.69 0.0
2 9 16 44.00 5.50 7.23 0.0
3 9 16 4.70 1.73 1.92 0.0
4 9 16 3.22 3.71 0.33 0.0
5 9 16 0.22 2.80 0.54 180.0
6 9 16 1.13 5.64 1.08 180.0
-5 10 16 0.00 2.79 0.45 0.0
-4 10 16 1.11 4.02 0.12 180.0
-3 10 16 0.03 2.95 1.09 0.0
-2 10 16 0.16 2.19 0.53 180.0
-1 10 16 1.28 1.73 0.55 0.0
0 10 16 20.55 3.74 4.52 180.0
1 10 16 16.84 4.24 4.78 180.0
2 10 16 7.44 2.55 2.72 0.0
3 10 16 0.79 3.77 1.42 0.0
4 10 16 4.46 5.81 0.97 0.0
5 10 16 22.92 7.36 3.90 0.0
-5 11 16 0.00 3.06 1.32 180.0
-4 11 16 3.10 3.52 1.71 180.0
-3 11 16 0.00 2.95 1.12 180.0
-2 11 16 13.25 3.74 3.29 0.0
-1 11 16 0.37 2.39 1.21 0.0
0 11 16 22.34 3.24 4.23 0.0
1 11 16 5.83 3.13 1.63 0.0
2 11 16 8.42 4.03 3.09 0.0
3 11 16 1.99 2.60 1.67 180.0
4 11 16 0.48 1.67 1.20 180.0
5 11 16 0.86 6.13 1.06 180.0
-5 12 16 3.25 3.14 1.04 180.0
-4 12 16 0.00 2.88 0.29 0.0
-3 12 16 8.72 5.04 1.59 180.0
-2 12 16 5.50 3.83 0.86 0.0
-1 12 16 15.54 2.78 3.81 0.0
0 12 16 16.15 2.80 4.57 180.0
1 12 16 3.91 2.16 1.77 180.0
2 12 16 33.13 6.11 4.93 0.0
3 12 16 0.79 3.11 2.42 180.0
4 12 16 9.17 6.09 2.14 0.0
5 12 16 4.70 3.83 0.29 0.0
-5 13 16 3.91 2.92 0.14 180.0
-4 13 16 1.46 4.96 0.89 0.0
-3 13 16 11.46 2.87 2.90 0.0
-2 13 16 5.54 2.04 1.56 0.0
-1 13 16 0.43 2.48 1.13 180.0
0 13 16 5.06 4.56 0.35 0.0
1 13 16 5.83 3.10 1.73 180.0
2 13 16 4.52 3.31 0.77 0.0
3 13 16 9.65 4.30 2.48 180.0
4 13 16 16.50 5.49 2.34 180.0
5 13 16 0.36 4.68 0.26 0.0
-4 14 16 5.40 5.12 1.94 0.0
-3 14 16 0.00 4.17 1.74 180.0
-2 14 16 2.97 4.06 1.26 0.0
-1 14 16 28.78 5.90 4.70 180.0
0 14 16 9.02 3.11 2.46 180.0
1 14 16 5.33 1.96 2.11 0.0
2 14 16 10.80 4.21 2.77 0.0
3 14 16 3.20 5.39 3.11 180.0
4 14 16 3.44 5.30 2.36 0.0
-4 15 16 6.07 4.86 1.50 0.0
-3 15 16 1.64 3.61 0.49 180.0
-2 15 16 0.00 2.10 0.87 180.0
-1 15 16 0.00 2.82 0.05 0.0
0 15 16 0.18 4.32 1.58 180.0
1 15 16 0.00 2.78 0.62 0.0
2 15 16 0.00 2.10 1.06 180.0
3 15 16 20.70 7.68 3.49 180.0
4 15 16 0.00 3.36 1.45 0.0
-3 16 16 8.65 6.37 1.18 180.0
-2 16 16 0.61 4.67 0.23 180.0
-1 16 16 8.55 3.02 1.68 180.0
0 16 16 36.42 7.96 6.02 0.0
1 16 16 0.00 3.65 0.23 180.0
2 16 16 0.00 3.15 0.76 0.0
3 16 16 2.68 4.88 0.74 0.0
-3 17 16 9.77 3.90 1.33 180.0
-2 17 16 4.05 3.33 0.61 0.0
-1 17 16 1.14 3.63 0.88 180.0
0 17 16 5.19 3.33 0.43 0.0
1 17 16 0.58 4.21 0.96 0.0
2 17 16 2.25 5.70 0.75 180.0
3 17 16 0.00 4.81 0.60 180.0
-2 18 16 3.00 4.01 1.43 0.0
-1 18 16 1.95 3.96 0.23 180.0
0 18 16 1.73 4.90 2.07 0.0
1 18 16 3.56 2.49 1.46 180.0
2 18 16 0.00 9.25 0.91 0.0
-5 0 17 8.57 6.53 1.88 0.0
-3 0 17 11.57 4.88 3.11 0.0
-1 0 17 0.46 3.28 2.42 180.0
1 0 17 1.90 3.09 0.66 0.0
3 0 17 2.11 11.78 3.09 180.0
5 0 17 5.77 7.40 1.56 0.0
-6 1 17 1.58 4.42 1.78 0.0
-5 1 17 1.83 2.74 0.51 180.0
-4 1 17 7.64 2.72 1.32 180.0
-3 1 17 27.20 5.42 4.05 180.0
-2 1 17 137.58 16.40 12.58 180.0
-1 1 17 13.70 4.92 4.83 0.0
0 1 17 15.79 3.51 4.01 180.0
1 1 17 8.95 2.56 3.46 0.0
2 1 17 2.26 2.21 1.40 0.0
3 1 17 3.17 2.92 1.27 180.0
4 1 17 0.80 5.23 0.06 0.0
5 1 17 2.81 5.62 0.56 180.0
6 1 17 0.00 12.99 1.22 0.0
-6 2 17 1.30 4.22 1.77 0.0
-5 2 17 1.22 2.22 0.23 0.0
-4 2 17 6.18 2.89 1.49 0.0
-3 2 17 102.89 8.98 10.50 0.0
-2 2 17 8.00 2.46 3.00 180.0
-1 2 17 1.09 2.65 0.22 180.0
0 2 17 8.94 2.46 3.01 180.0
1 2 17 12.72 3.04 3.71 180.0
2 2 17 0.00 2.10 0.34 0.0
3 2 17 28.92 4.73 5.43 180.0
4 2 17 10.39 3.78 3.46 0.0
5 2 17 2.58 2.27 0.13 0.0
6 2 17 1.08 3.93 1.82 180.0
-6 3 17 4.01 2.19 0.28 180.0
-5 3 17 0.00 2.05 0.43 0.0
-4 3 17 3.26 3.01 1.81 180.0
-3 3 17 7.42 4.71 2.55 180.0
-2 3 17 0.68 2.46 1.07 0.0
-1 3 17 5.80 2.43 1.90 180.0
0 3 17 3.21 2.99 0.37 0.0
1 3 17 17.33 3.80 4.88 0.0
2 3 17 95.79 10.92 9.81 180.0
3 3 17 4.10 2.21 0.03 180.0
4 3 17 2.83 2.69 0.43 0.0
6 3 17 0.00 2.66 0.30 0.0
-6 4 17 0.00 1.83 0.51 0.0
-5 4 17 4.19 3.03 2.01 180.0
-4 4 17 26.53 4.79 5.14 0.0
-3 4 17 11.04 2.18 2.64 0.0
-2 4 17 12.37 2.16 3.50 180.0
-1 4 17 16.49 3.48 4.79 0.0
0 4 17 95.23 10.88 10.44 180.0
1 4 17 7.21 2.80 2.50 180.0
2 4 17 3.36 1.64 1.88 0.0
4 4 17 2.00 5.21 2.14 0.0
5 4 17 8.20 7.13 2.65 180.0
6 4 17 1.74 4.52 0.23 0.0
-6 5 17 0.36 3.16 1.14 0.0
-5 5 17 0.96 2.41 0.57 180.0
-4 5 17 15.05 4.28 4.73 180.0
-3 5 17 1.77 2.48 1.05 0.0
-2 5 17 5.87 2.01 1.18 180.0
-1 5 17 13.00 2.65 3.41 180.0
1 5 17 0.00 1.43 1.16 0.0
2 5 17 4.18 1.99 1.84 0.0
3 5 17 0.00 3.41 1.50 0.0
4 5 17 2.39 2.45 0.92 0.0
5 5 17 0.00 2.37 0.29 0.0
6 5 17 1.26 2.51 1.87 180.0
-6 6 17 1.02 1.90 0.55 0.0
-5 6 17 1.15 2.68 1.21 180.0
-3 6 17 0.00 2.85 0.30 180.0
-2 6 17 3.13 2.18 1.49 180.0
-1 6 17 1.92 2.63 0.10 180.0
0 6 17 0.00 2.39 1.01 0.0
1 6 17 9.06 2.46 2.73 0.0
2 6 17 6.41 2.40 3.02 180.0
3 6 17 11.56 2.78 3.30 0.0
4 6 17 6.93 2.39 2.87 180.0
5 6 17 0.00 2.80 0.14 180.0
6 6 17 0.27 3.97 1.31 180.0
-6 7 17 0.00 3.84 0.65 0.0
-5 7 17 2.44 3.37 1.03 0.0
-4 7 17 0.54 2.96 0.50 180.0
-3 7 17 0.00 1.81 0.77 0.0
-2 7 17 1.99 2.26 1.63 180.0
-1 7 17 17.06 2.85 3.77 0.0
0 7 17 3.54 1.59 2.37 0.0
1 7 17 12.82 2.50 3.58 180.0
2 7 17 85.11 14.87 9.66 0.0
3 7 17 1.36 2.53 0.33 0.0
4 7 17 2.29 2.05 1.90 0.0
5 7 17 5.65 3.71 1.10 180.0
6 7 17 6.77 3.41 2.62 180.0
-6 8 17 7.41 6.01 0.82 180.0
-5 8 17 5.25 3.48 0.19 180.0
-4 8 17 3.58 2.27 0.49 0.0
-3 8 17 0.88 2.64 0.79 180.0
-2 8 17 0.22 2.68 0.12 0.0
-1 8 17 11.56 2.73 2.85 0.0
0 8 17 40.99 3.18 7.14 0.0
1 8 17 4.20 2.36 1.18 0.0
2 8 17 36.66 5.07 6.16 180.0
3 8 17 5.25 4.88 1.98 0.0
4 8 17 0.00 4.79 1.13 0.0
5 8 17 0.00 2.63 0.17 0.0
-5 9 17 0.00 2.01 0.57 180.0
-4 9 17 2.24 4.34 0.06 0.0
-3 9 17 0.52 2.73 0.55 180.0
-2 9 17 0.14 2.62 0.17 180.0
-1 9 17 40.50 4.91 6.02 0.0
0 9 17 5.64 2.35 2.88 0.0
1 9 17 6.25 1.94 1.77 180.0
2 9 17 36.98 5.51 5.45 0.0
3 9 17 5.57 3.67 1.13 0.0
4 9 17 0.00 3.14 0.64 180.0
5 9 17 27.36 7.84 4.95 180.0
-5 10 17 0.51 3.78 0.75 0.0
-4 10 17 0.99 2.55 1.45 180.0
-3 10 17 0.00 2.36 0.81 0.0
-2 10 17 8.15 2.41 2.83 0.0
-1 10 17 17.97 3.82 4.25 0.0
0 10 17 2.75 2.18 0.82 0.0
1 10 17 8.48 2.96 2.48 180.0
2 10 17 2.01 3.27 1.44 0.0
3 10 17 7.71 3.59 3.24 180.0
4 10 17 0.00 2.97 1.65 180.0
5 10 17 4.31 3.07 0.71 180.0
-5 11 17 0.42 3.55 0.45 180.0
-4 11 17 20.61 4.24 3.92 0.0
-3 11 17 21.54 3.98 4.40 0.0
-2 11 17 7.89 3.29 2.17 0.0
-1 11 17 15.56 3.34 3.81 180.0
0 11 17 12.21 2.91 3.08 180.0
1 11 17 0.48 1.50 0.48 180.0
2 11 17 0.00 2.14 0.45 180.0
3 11 17 7.78 3.02 1.41 180.0
4 11 17 3.44 5.00 2.53 180.0
5 11 17 8.22 7.58 2.28 180.0
-5 12 17 8.05 4.76 3.36 0.0
-4 12 17 0.00 2.55 0.07 180.0
-3 12 17 0.00 2.50 1.02 0.0
-2 12 17 6.94 3.25 0.52 180.0
-1 12 17 5.66 2.60 1.21 180.0
0 12 17 0.00 2.76 0.92 0.0
1 12 17 4.69 4.36 2.21 0.0
2 12 17 5.79 2.86 1.04 180.0
3 12 17 4.34 2.32 2.82 180.0
4 12 17 8.31 4.06 0.84 0.0
-4 13 17 0.11 3.98 0.96 0.0
-3 13 17 2.26 2.88 0.17 180.0
-2 13 17 7.57 4.06 1.04 180.0
-1 13 17 2.48 2.77 1.43 180.0
0 13 17 6.00 3.23 0.56 0.0
1 13 17 2.13 2.39 1.32 180.0
2 13 17 6.21 4.68 1.98 180.0
3 13 17 7.49 3.82 0.29 0.0
4 13 17 9.67 5.70 1.55 0.0
-4 14 17 19.54 4.52 4.06 180.0
-3 14 17 0.00 1.74 0.54 180.0
-2 14 17 3.96 2.81 0.36 180.0
-1 14 17 4.90 2.40 2.13 0.0
0 14 17 42.84 8.59 6.03 0.0
1 14 17 1.75 2.76 0.26 0.0
2 14 17 0.98 2.81 0.06 0.0
3 14 17 9.15 2.97 1.84 0.0
4 14 17 0.00 7.84 0.17 0.0
-3 15 17 0.00 2.43 0.82 180.0
-2 15 17 0.63 3.25 1.20 0.0
-1 15 17 4.36 4.74 1.54 180.0
0 15 17 7.92 4.58 3.02 180.0
1 15 17 0.00 1.82 0.16 0.0
2 15 17 4.68 2.69 0.12 180.0
3 15 17 6.20 8.19 2.93 0.0
-3 16 17 9.50 3.53 2.85 0.0
-2 16 17 1.80 2.26 1.18 180.0
-1 16 17 3.69 3.62 2.79 0.0
0 16 17 1.73 1.76 0.78 0.0
1 16 17 5.51 5.50 2.49 180.0
2 16 17 6.99 4.32 2.19 0.0
3 16 17 0.00 5.90 0.38 0.0
-2 17 17 0.00 2.54 0.52 180.0
-1 17 17 10.86 3.13 3.94 180.0
0 17 17 0.00 3.31 0.46 180.0
1 17 17 1.49 2.42 0.08 180.0
2 17 17 8.42 4.53 0.36 0.0
0 18 17 0.00 3.58 1.17 180.0
-6 0 18 1.02 4.47 1.35 0.0
-4 0 18 3.88 4.46 0.94 180.0
-2 0 18 4.41 2.71 3.16 0.0
0 0 18 98.66 16.62 9.48 180.0
2 0 18 0.00 3.56 0.90 180.0
4 0 18 0.00 11.53 0.49 180.0
6 0 18 11.67 9.68 0.02 0.0
-6 1 18 5.99 4.53 0.79 180.0
-5 1 18 4.96 3.09 0.90 180.0
-4 1 18 2.97 3.83 0.69 180.0
-3 1 18 53.03 10.61 7.48 180.0
-2 1 18 12.07 2.61 3.89 0.0
0 1 18 5.26 2.04 2.94 180.0
1 1 18 14.60 3.08 4.08 0.0
2 1 18 3.97 2.20 1.99 180.0
3 1 18 5.74 4.92 2.60 0.0
4 1 18 1.36 2.33 1.56 0.0
5 1 18 5.48 5.62 2.10 0.0
6 1 18 3.96 4.73 3.06 0.0
-6 2 18 1.37 4.00 0.88 0.0
-5 2 18 6.15 2.80 2.02 180.0
-4 2 18 0.11 2.71 0.31 0.0
-3 2 18 4.71 5.52 0.55 0.0
-2 2 18 1.35 3.35 0.98 0.0
-1 2 18 27.72 3.14 4.88 180.0
0 2 18 11.82 3.01 3.62 180.0
1 2 18 0.00 1.35 1.02 180.0
2 2 18 11.41 4.65 2.74 180.0
3 2 18 0.00 2.66 1.24 0.0
4 2 18 10.07 5.38 1.99 180.0
5 2 18 8.44 4.86 2.23 0.0
6 2 18 4.41 5.79 0.18 0.0
-6 3 18 3.21 2.44 0.66 180.0
-5 3 18 0.00 2.50 0.27 0.0
-4 3 18 22.80 4.57 4.82 180.0
-3 3 18 4.22 5.21 0.31 0.0
-2 3 18 39.17 5.06 5.85 0.0
-1 3 18 2.02 1.82 1.15 0.0
0 3 18 22.31 2.87 5.11 0.0
1 3 18 13.12 2.29 3.26 0.0
2 3 18 19.96 3.40 4.73 180.0
3 3 18 0.00 2.20 0.83 180.0
4 3 18 9.22 5.66 2.88 0.0
5 3 18 1.65 4.05 1.56 0.0
6 3 18 0.01 3.42 0.76 0.0
-6 4 18 0.00 3.02 1.29 180.0
-5 4 18 3.48 4.08 0.21 180.0
-4 4 18 6.54 3.12 2.18 0.0
-3 4 18 23.08 3.78 4.99 180.0
-2 4 18 4.99 2.54 1.63 0.0
-1 4 18 0.00 1.80 0.56 180.0
0 4 18 3.51 1.71 2.11 180.0
2 4 18 3.86 1.97 0.98 180.0
3 4 18 9.30 4.11 1.39 180.0
4 4 18 30.37 6.71 4.87 180.0
5 4 18 1.09 2.90 0.71 180.0
6 4 18 0.00 2.40 0.45 0.0
-6 5 18 0.00 3.60 0.22 180.0
-5 5 18 2.53 2.23 0.04 180.0
-4 5 18 6.06 4.68 1.34 0.0
-3 5 18 7.70 3.53 3.53 0.0
-2 5 18 0.63 3.72 0.29 180.0
-1 5 18 4.54 2.59 1.81 180.0
0 5 18 2.70 2.17 2.29 0.0
1 5 18 3.78 1.91 2.32 0.0
2 5 18 13.96 3.75 4.16 180.0
3 5 18 0.73 3.13 0.37 180.0
4 5 18 39.77 8.66 5.32 0.0
5 5 18 5.86 3.41 1.86 180.0
-5 6 18 0.00 3.46 0.07 180.0
-4 6 18 6.19 3.12 0.29 180.0
-3 6 18 0.41 2.86 1.03 180.0
-2 6 18 0.52 2.45 0.58 180.0
-1 6 18 9.75 2.16 3.15 180.0
0 6 18 10.65 2.68 2.70 180.0
1 6 18 0.20 1.79 0.58 0.0
2 6 18 10.98 3.65 3.40 180.0
3 6 18 1.43 4.03 1.44 180.0
4 6 18 1.17 3.79 0.15 0.0
5 6 18 0.00 3.67 1.29 180.0
-5 7 18 0.00 2.84 1.26 0.0
-4 7 18 0.78 3.34 0.01 0.0
-3 7 18 0.00 1.76 0.05 180.0
-2 7 18 9.56 4.62 0.11 0.0
-1 7 18 10.55 2.30 3.21 180.0
0 7 18 24.29 3.50 5.21 180.0
1 7 18 0.94 2.54 1.57 0.0
2 7 18 19.82 3.44 3.94 0.0
3 7 18 2.19 3.07 1.04 0.0
4 7 18 0.34 3.01 0.60 0.0
5 7 18 23.85 6.11 4.19 180.0
-5 8 18 7.85 4.47 2.15 180.0
-4 8 18 4.68 4.37 1.40 180.0
-3 8 18 2.73 2.91 0.08 0.0
-2 8 18 2.95 4.01 0.86 0.0
-1 8 18 4.12 1.81 1.52 180.0
0 8 18 5.33 2.19 2.38 180.0
1 8 18 20.37 3.43 4.96 0.0
2 8 18 38.47 7.73 5.88 180.0
3 8 18 6.49 3.56 1.68 180.0
4 8 18 0.00 5.70 0.59 0.0
5 8 18 27.10 7.57 3.82 180.0
-5 9 18 5.13 2.81 1.32 0.0
-4 9 18 0.00 3.98 0.49 0.0
-3 9 18 1.45 2.80 0.67 0.0
-2 9 18 3.20 2.69 0.83 0.0
-1 9 18 5.20 3.16 2.24 180.0
0 9 18 9.43 2.57 3.17 180.0
1 9 18 2.90 2.25 1.55 0.0
2 9 18 0.87 3.09 1.88 180.0
3 9 18 0.00 2.75 0.22 180.0
-5 10 18 0.00 2.83 1.32 0.0
-4 10 18 0.00 3.61 0.84 180.0
-3 10 18 0.64 2.26 1.39 0.0
-2 10 18 1.51 3.95 0.53 180.0
-1 10 18 2.85 4.02 1.17 180.0
0 10 18 5.05 2.79 0.78 180.0
1 10 18 3.70 2.85 2.25 0.0
2 10 18 31.68 6.11 5.28 180.0
3 10 18 4.93 4.38 2.02 180.0
4 10 18 0.00 4.34 0.23 180.0
5 10 18 8.12 5.57 1.03 0.0
-4 11 18 3.55 5.00 1.05 0.0
-3 11 18 0.00 3.74 1.24 180.0
-2 11 18 7.37 2.31 2.50 180.0
-1 11 18 1.49 2.78 0.03 180.0
0 11 18 4.26 3.18 1.29 180.0
1 11 18 5.49 1.98 2.71 180.0
2 11 18 7.69 3.05 3.17 180.0
3 11 18 4.12 2.93 1.20 0.0
4 11 18 0.52 4.94 1.65 0.0
-4 12 18 4.50 2.15 2.76 180.0
-3 12 18 0.00 4.99 0.02 180.0
-2 12 18 7.10 4.96 1.44 180.0
-1 12 18 4.00 2.50 2.10 0.0
0 12 18 5.22 3.35 1.58 0.0
1 12 18 9.18 4.23 2.77 0.0
2 12 18 26.46 6.70 4.98 180.0
3 12 18 3.14 3.30 0.72 0.0
4 12 18 15.84 6.89 1.92 180.0
-4 13 18 1.31 2.24 0.74 180.0
-3 13 18 0.00 2.71 0.78 0.0
-2 13 18 3.17 1.75 0.20 180.0
-1 13 18 0.00 3.30 1.08 180.0
0 13 18 8.80 2.58 2.64 180.0
1 13 18 11.10 3.53 2.12 180.0
2 13 18 7.25 2.87 1.76 0.0
3 13 18 0.00 2.98 0.25 0.0
4 13 18 6.32 7.81 0.41 0.0
-3 14 18 5.98 4.06 1.55 0.0
-2 14 18 10.09 3.89 2.87 180.0
-1 14 18 15.95 3.30 3.29 0.0
0 14 18 0.00 2.10 0.71 0.0
1 14 18 9.19 3.70 0.98 0.0
2 14 18 3.19 2.37 1.65 180.0
3 14 18 0.11 2.56 0.86 180.0
-3 15 18 0.00 4.75 0.24 180.0
-2 15 18 0.00 3.52 0.30 180.0
-1 15 18 9.79 3.46 1.48 180.0
0 15 18 0.74 1.89 1.00 180.0
1 15 18 4.37 6.29 1.25 0.0
2 15 18 1.22 3.19 0.64 180.0
-2 16 18 0.00 3.13 1.03 180.0
-1 16 18 23.52 5.34 4.41 0.0
0 16 18 3.04 2.92 1.48 180.0
1 16 18 2.69 9.21 0.70 180.0
2 16 18 0.33 5.21 0.27 0.0
0 17 18 2.51 3.24 0.81 0.0
-5 0 19 0.00 3.98 0.83 0.0
-3 0 19 5.00 3.44 2.86 180.0
-1 0 19 4.42 2.63 2.94 180.0
1 0 19 34.58 7.24 5.78 180.0
3 0 19 1.84 4.56 1.08 0.0
5 0 19 0.00 12.07 1.14 180.0
-5 1 19 2.64 4.50 0.93 180.0
-4 1 19 3.35 2.49 1.26 0.0
-3 1 19 5.84 3.24 1.18 0.0
-2 1 19 9.37 5.18 2.92 0.0
-1 1 19 0.00 2.01 1.54 0.0
0 1 19 15.98 3.24 4.11 180.0
1 1 19 4.01 1.91 0.74 0.0
2 1 19 4.29 3.99 1.66 180.0
3 1 19 2.08 2.58 0.89 180.0
4 1 19 5.46 5.60 0.43 0.0
5 1 19 1.15 3.80 0.59 180.0
-5 2 19 6.70 3.74 0.41 180.0
-4 2 19 0.45 1.97 0.54 180.0
-3 2 19 28.42 6.15 4.91 180.0
-2 2 19 0.82 2.41 0.74 180.0
-1 2 19 26.87 3.95 4.19 180.0
0 2 19 4.05 4.59 0.71 180.0
1 2 19 2.32 2.92 0.81 0.0
2 2 19 27.75 6.23 5.22 0.0
3 2 19 1.35 5.60 0.17 0.0
4 2 19 0.00 4.03 1.44 180.0
5 2 19 7.64 6.31 2.02 180.0
-5 3 19 3.46 3.70 0.40 180.0
-4 3 19 0.00 2.25 1.55 0.0
-3 3 19 16.53 5.77 5.34 0.0
-2 3 19 14.22 3.13 3.55 180.0
-1 3 19 0.39 3.43 0.67 0.0
0 3 19 8.32 3.93 2.38 180.0
1 3 19 1.95 2.00 0.18 0.0
2 3 19 0.00 4.15 0.13 0.0
3 3 19 0.91 4.81 1.35 180.0
4 3 19 0.00 2.47 0.27 0.0
5 3 19 2.87 3.91 0.21 0.0
-5 4 19 3.23 2.89 0.05 0.0
-4 4 19 15.26 7.35 3.42 180.0
-3 4 19 26.54 4.83 4.61 180.0
-2 4 19 11.72 2.53 3.59 0.0
-1 4 19 0.00 3.15 0.78 0.0
0 4 19 2.79 2.54 0.53 180.0
1 4 19 1.97 2.75 1.17 0.0
2 4 19 30.69 5.87 5.57 0.0
3 4 19 0.86 3.09 2.18 180.0
4 4 19 0.00 1.95 0.43 180.0
5 4 19 3.57 3.50 1.49 180.0
-5 5 19 0.00 2.26 0.07 180.0
-2 5 19 3.15 2.73 0.13 0.0
-1 5 19 22.33 4.05 4.87 0.0
0 5 19 3.28 2.92 1.13 180.0
1 5 19 15.59 3.87 4.48 0.0
2 5 19 45.37 9.80 6.34 180.0
3 5 19 11.42 4.02 3.57 0.0
4 5 19 9.54 3.30 1.55 180.0
5 5 19 15.93 4.07 3.52 180.0
-5 6 19 4.09 4.47 2.19 180.0
-4 6 19 14.12 6.18 3.28 180.0
-3 6 19 4.77 2.59 1.38 0.0
-2 6 19 4.32 2.50 1.48 0.0
-1 6 19 23.60 3.76 4.84 0.0
0 6 19 5.76 2.47 3.16 0.0
1 6 19 3.56 3.27 1.50 180.0
2 6 19 20.86 4.77 4.52 0.0
3 6 19 14.40 3.89 2.95 180.0
4 6 19 6.93 3.82 1.69 180.0
5 6 19 3.29 3.49 1.92 180.0
-5 7 19 7.93 3.47 3.00 0.0
-4 7 19 0.35 3.13 0.62 0.0
-3 7 19 5.58 4.33 0.65 180.0
-2 7 19 2.85 3.85 1.42 0.0
0 7 19 2.57 2.27 1.26 180.0
1 7 19 0.79 2.77 1.63 0.0
2 7 19 8.22 2.66 3.45 180.0
3 7 19 2.73 5.66 0.99 180.0
4 7 19 64.04 14.70 6.56 180.0
5 7 19 4.76 4.10 1.52 0.0
-5 8 19 5.55 2.73 1.47 180.0
-4 8 19 17.11 4.61 4.07 0.0
-3 8 19 0.00 3.53 1.91 0.0
-2 8 19 2.62 2.24 1.85 180.0
-1 8 19 0.00 1.83 0.11 180.0
0 8 19 3.15 3.53 1.09 180.0
1 8 19 9.70 3.13 2.15 180.0
2 8 19 32.34 6.64 5.19 180.0
3 8 19 4.16 3.10 0.74 0.0
4 8 19 6.31 4.43 0.07 180.0
5 8 19 11.71 4.09 2.38 0.0
-4 9 19 2.19 3.65 1.16 180.0
-3 9 19 3.40 3.12 0.66 0.0
-2 9 19 2.98 1.93 1.94 180.0
-1 9 19 3.26 2.80 1.82 180.0
0 9 19 2.23 2.49 1.83 180.0
1 9 19 27.23 5.43 4.68 180.0
2 9 19 5.69 3.30 1.19 180.0
3 9 19 10.29 6.76 2.37 180.0
4 9 19 10.58 4.11 1.50 180.0
-4 10 19 4.49 2.53 0.01 0.0
-3 10 19 6.76 3.86 1.47 180.0
-2 10 19 0.00 2.88 0.12 180.0
-1 10 19 0.56 3.12 0.07 180.0
0 10 19 0.00 1.86 0.93 180.0
1 10 19 5.64 2.66 0.60 0.0
2 10 19 0.00 1.81 0.84 180.0
3 10 19 4.48 2.47 1.82 0.0
4 10 19 0.36 2.89 1.12 180.0
-4 11 19 0.00 4.51 1.37 180.0
-3 11 19 0.97 3.06 0.01 180.0
-2 11 19 3.87 2.08 1.46 180.0
-1 11 19 4.56 2.93 2.17 0.0
0 11 19 3.56 3.15 1.52 180.0
1 11 19 4.71 3.01 2.55 180.0
2 11 19 1.76 3.38 1.82 0.0
3 11 19 1.55 4.65 0.17 0.0
4 11 19 2.36 4.59 0.15 180.0
-3 12 19 4.53 4.06 0.96 180.0
-1 12 19 5.18 2.57 0.92 180.0
0 12 19 5.05 2.06 1.19 180.0
1 12 19 9.29 4.19 1.56 0.0
2 12 19 2.16 3.03 1.63 0.0
3 12 19 0.00 3.52 0.27 0.0
-3 13 19 0.00 3.33 0.35 0.0
-2 13 19 0.63 2.55 1.19 180.0
-1 13 19 1.13 2.64 1.06 180.0
0 13 19 3.78 3.67 2.18 180.0
1 13 19 3.88 4.74 0.01 180.0
2 13 19 3.91 2.45 0.72 0.0
3 13 19 0.00 2.09 0.47 0.0
-2 14 19 5.08 2.68 0.26 180.0
-1 14 19 0.00 2.68 1.04 180.0
0 14 19 3.61 2.98 1.21 180.0
1 14 19 0.00 4.64 0.20 0.0
2 14 19 0.00 2.85 0.49 0.0
-2 15 19 0.00 6.10 0.41 0.0
-1 15 19 5.50 7.39 0.49 180.0
0 15 19 3.38 4.09 0.41 0.0
1 15 19 0.00 3.35 0.47 0.0
-4 0 20 11.29 4.03 3.55 180.0
-2 0 20 2.04 7.64 2.46 180.0
0 0 20 1.25 2.10 1.11 0.0
2 0 20 0.33 12.00 1.78 0.0
4 0 20 0.00 4.52 0.69 0.0
-5 1 20 8.98 4.95 0.81 180.0
-4 1 20 0.89 5.19 2.32 0.0
-3 1 20 5.87 2.65 2.69 0.0
-2 1 20 2.85 2.58 0.08 180.0
-1 1 20 5.39 4.39 3.00 180.0
0 1 20 0.00 1.78 0.64 0.0
1 1 20 9.98 3.60 3.89 180.0
2 1 20 5.76 6.26 3.64 180.0
3 1 20 5.74 3.61 1.25 0.0
4 1 20 6.90 7.80 0.96 180.0
5 1 20 9.76 4.29 2.47 0.0
-5 2 20 0.70 5.28 0.88 0.0
-4 2 20 0.50 3.59 1.95 180.0
-3 2 20 0.00 2.01 0.13 180.0
-2 2 20 0.00 2.91 0.78 180.0
-1 2 20 1.04 2.07 0.10 0.0
0 2 20 1.58 2.11 2.22 0.0
1 2 20 4.26 4.30 2.86 0.0
2 2 20 5.22 2.33 1.77 180.0
3 2 20 0.49 3.47 0.54 180.0
4 2 20 3.52 10.87 0.31 0.0
5 2 20 5.97 5.21 2.51 180.0
-5 3 20 2.90 3.76 0.37 180.0
-4 3 20 0.00 2.09 1.74 0.0
-3 3 20 0.00 3.82 1.04 0.0
-1 3 20 6.70 4.47 1.86 180.0
0 3 20 4.33 3.44 0.93 0.0
1 3 20 28.36 6.51 4.92 180.0
2 3 20 1.98 3.63 1.32 180.0
4 3 20 21.05 5.37 3.98 180.0
5 3 20 4.09 2.54 1.37 180.0
-5 4 20 3.42 4.69 0.85 180.0
-4 4 20 4.06 3.44 2.19 180.0
-3 4 20 4.08 3.22 1.84 0.0
-2 4 20 1.53 2.94 0.79 180.0
-1 4 20 15.02 3.15 4.48 180.0
0 4 20 23.36 5.28 4.99 0.0
1 4 20 8.39 2.32 2.53 0.0
2 4 20 0.00 3.16 0.33 180.0
3 4 20 8.24 3.13 1.70 0.0
4 4 20 28.12 7.03 4.25 180.0
5 4 20 0.00 3.17 0.79 180.0
-5 5 20 0.20 2.42 0.59 0.0
-4 5 20 4.79 6.15 1.71 0.0
-3 5 20 0.00 2.95 1.69 180.0
-2 5 20 9.75 4.11 3.07 180.0
-1 5 20 21.18 7.21 5.43 180.0
0 5 20 0.73 1.83 0.06 0.0
2 5 20 8.21 3.27 2.13 180.0
3 5 20 1.20 3.63 1.30 180.0
4 5 20 16.44 4.53 4.15 180.0
5 5 20 1.22 2.66 0.30 0.0
-4 6 20 1.91 4.65 1.97 0.0
-3 6 20 2.37 1.94 1.44 0.0
-2 6 20 5.12 2.07 1.84 180.0
-1 6 20 2.97 2.52 0.14 180.0
0 6 20 9.31 3.57 2.89 0.0
1 6 20 35.58 8.00 6.23 180.0
2 6 20 2.79 3.18 1.19 180.0
4 6 20 0.00 2.55 0.83 180.0
-4 7 20 4.83 2.70 2.09 180.0
-3 7 20 1.70 3.82 0.56 180.0
-2 7 20 5.09 4.82 0.21 180.0
-1 7 20 5.11 2.54 1.73 180.0
0 7 20 5.18 2.39 1.07 0.0
1 7 20 10.93 6.49 3.32 180.0
2 7 20 5.69 8.19 2.84 180.0
3 7 20 11.12 6.06 2.51 180.0
4 7 20 1.20 4.90 0.29 180.0
-4 8 20 3.33 4.39 1.46 0.0
-3 8 20 16.80 3.70 3.11 180.0
-2 8 20 3.56 2.40 1.10 0.0
-1 8 20 15.70 3.05 3.49 0.0
0 8 20 3.75 1.86 0.53 180.0
1 8 20 42.78 8.88 6.21 180.0
2 8 20 11.04 4.31 2.28 0.0
3 8 20 19.30 5.08 4.72 0.0
4 8 20 0.00 3.79 0.49 180.0
-4 9 20 3.43 3.07 1.64 180.0
-3 9 20 2.18 4.38 1.06 180.0
-2 9 20 2.31 2.27 0.64 0.0
-1 9 20 1.05 2.95 0.33 0.0
0 9 20 4.77 2.10 0.86 0.0
1 9 20 7.40 3.32 1.41 180.0
2 9 20 0.00 3.63 0.01 0.0
3 9 20 1.45 3.59 1.97 180.0
4 9 20 0.00 3.45 1.06 180.0
-4 10 20 10.99 10.33 0.63 0.0
-3 10 20 0.00 1.72 0.41 180.0
-2 10 20 1.82 2.48 1.91 0.0
-1 10 20 6.52 2.56 1.93 180.0
0 10 20 7.68 3.41 1.54 180.0
1 10 20 3.94 2.86 0.03 180.0
3 10 20 4.06 2.15 1.28 180.0
-3 11 20 5.87 2.38 0.97 180.0
-2 11 20 4.52 3.56 0.21 0.0
-1 11 20 0.16 3.43 0.26 180.0
0 11 20 0.02 2.33 0.18 180.0
1 11 20 4.03 4.21 1.64 180.0
3 11 20 2.05 3.54 0.03 180.0
-3 12 20 0.00 2.31 0.85 180.0
-2 12 20 6.80 4.54 1.31 0.0
-1 12 20 1.13 1.79 2.13 180.0
0 12 20 0.00 2.36 0.38 0.0
1 12 20 0.00 3.67 0.96 0.0
2 12 20 0.00 5.44 0.53 0.0
3 12 20 0.00 2.65 0.68 180.0
-2 13 20 4.75 2.32 1.17 0.0
-1 13 20 0.00 4.30 0.71 0.0
0 13 20 1.21 2.91 1.57 0.0
1 13 20 0.00 4.53 0.49 180.0
2 13 20 0.74 3.46 0.48 0.0
-1 14 20 4.42 3.03 1.28 180.0
0 14 20 0.00 3.07 0.22 180.0
1 14 20 6.58 3.47 0.99 0.0
-3 0 21 0.88 2.71 0.90 0.0
-1 0 21 7.16 3.88 2.23 180.0
1 0 21 52.05 23.07 4.68 0.0
3 0 21 1.76 4.11 1.07 0.0
-4 1 21 4.39 3.19 1.00 180.0
-3 1 21 0.00 4.71 0.03 180.0
-2 1 21 8.77 3.75 3.06 0.0
-1 1 21 1.16 2.34 0.66 180.0
0 1 21 0.00 2.04 0.06 0.0
1 1 21 4.75 3.72 0.98 0.0
2 1 21 4.30 6.20 2.62 0.0
3 1 21 0.00 3.25 0.76 180.0
4 1 21 7.56 4.41 1.22 180.0
-4 2 21 1.89 3.22 0.28 180.0
-3 2 21 0.00 4.87 0.53 0.0
-2 2 21 2.60 3.34 1.19 0.0
-1 2 21 0.00 2.18 0.12 180.0
0 2 21 9.41 3.86 4.08 0.0
1 2 21 24.02 6.72 4.65 0.0
2 2 21 3.06 3.03 0.23 0.0
3 2 21 0.00 3.70 0.96 180.0
4 2 21 16.80 6.06 2.11 180.0
-4 3 21 0.00 6.04 0.27 180.0
-3 3 21 0.00 2.12 0.39 0.0
-2 3 21 5.35 2.49 1.16 0.0
-1 3 21 5.51 3.92 1.34 0.0
0 3 21 0.00 3.32 1.87 0.0
1 3 21 5.24 5.12 0.25 180.0
2 3 21 5.45 6.21 1.92 0.0
3 3 21 39.32 9.23 4.59 180.0
4 3 21 7.74 4.05 0.60 180.0
-4 4 21 3.53 4.92 2.25 0.0
-3 4 21 0.45 2.95 1.04 0.0
-2 4 21 0.97 3.00 0.88 0.0
-1 4 21 3.59 2.80 1.23 0.0
0 4 21 6.46 2.97 2.77 0.0
1 4 21 6.65 3.48 3.14 180.0
2 4 21 8.99 5.94 2.80 180.0
3 4 21 2.76 5.29 1.40 180.0
4 4 21 4.33 5.82 1.36 0.0
-4 5 21 0.00 4.40 0.40 180.0
-3 5 21 0.00 3.37 0.91 180.0
-2 5 21 0.00 2.95 0.66 180.0
-1 5 21 3.77 2.07 1.42 0.0
0 5 21 0.54 3.76 0.50 0.0
1 5 21 13.85 3.83 3.39 180.0
2 5 21 1.74 2.25 1.54 180.0
3 5 21 5.98 4.32 2.65 180.0
4 5 21 23.78 6.20 3.96 0.0
-4 6 21 3.77 3.18 1.59 0.0
-3 6 21 4.84 4.10 2.09 180.0
-2 6 21 1.71 2.98 1.02 0.0
-1 6 21 2.70 3.18 1.27 180.0
0 6 21 17.36 3.53 4.30 180.0
1 6 21 12.62 3.12 3.88 180.0
2 6 21 3.07 2.62 1.99 0.0
3 6 21 3.07 8.43 0.48 0.0
4 6 21 16.74 4.50 3.67 0.0
-4 7 21 2.15 4.26 1.13 180.0
-3 7 21 0.00 2.32 0.11 180.0
-2 7 21 5.28 1.90 1.53 180.0
-1 7 21 0.76 3.80 1.12 180.0
0 7 21 0.88 3.29 0.36 180.0
1 7 21 2.71 2.96 2.62 0.0
2 7 21 0.82 4.72 1.03 180.0
3 7 21 4.73 4.28 0.97 180.0
4 7 21 14.76 4.58 2.96 0.0
-3 8 21 0.76 2.33 0.67 180.0
-2 8 21 1.58 4.26 0.10 0.0
-1 8 21 10.90 4.58 2.87 180.0
0 8 21 0.03 3.43 0.99 180.0
1 8 21 5.14 3.57 1.72 180.0
2 8 21 22.31 6.01 3.97 0.0
-3 9 21 0.00 2.92 0.59 180.0
-2 9 21 1.51 2.31 1.54 0.0
-1 9 21 1.14 2.33 0.18 180.0
0 9 21 0.03 4.97 0.97 180.0
1 9 21 10.40 2.79 2.76 0.0
2 9 21 1.70 3.03 1.39 180.0
3 9 21 0.00 3.30 1.47 0.0
-3 10 21 7.73 4.40 0.91 0.0
-2 10 21 1.51 3.11 1.38 180.0
-1 10 21 1.68 4.46 1.94 180.0
0 10 21 0.77 4.42 0.91 0.0
1 10 21 1.98 3.57 0.47 0.0
2 10 21 0.00 4.42 0.46 0.0
3 10 21 3.47 3.11 0.47 180.0
-2 11 21 1.99 2.73 0.71 0.0
-1 11 21 0.00 2.96 0.79 180.0
0 11 21 0.00 5.23 0.61 0.0
1 11 21 2.90 2.34 0.81 0.0
2 11 21 18.13 6.49 2.67 0.0
-1 12 21 0.00 2.01 0.36 180.0
0 12 21 2.00 4.29 0.26 0.0
1 12 21 0.00 3.45 0.71 0.0
0 13 21 2.07 2.83 0.90 0.0
-4 0 22 5.12 3.90 1.01 0.0
-2 0 22 10.71 4.25 2.23 180.0
0 0 22 6.22 3.19 2.73 0.0
2 0 22 21.42 20.36 4.22 0.0
4 0 22 34.94 16.88 4.55 180.0
-4 1 22 0.93 4.28 0.44 0.0
-3 1 22 0.00 3.71 0.09 180.0
-1 1 22 2.31 4.84 1.86 0.0
0 1 22 3.24 4.51 1.74 0.0
1 1 22 7.86 13.60 0.23 0.0
3 1 22 22.00 6.97 4.56 180.0
4 1 22 8.83 10.84 0.09 0.0
-4 2 22 1.82 3.26 1.90 0.0
-3 2 22 1.51 2.55 0.22 180.0
-2 2 22 6.87 3.02 2.15 180.0
-1 2 22 0.00 2.54 0.97 0.0
0 2 22 1.03 2.93 0.65 180.0
1 2 22 1.06 2.98 0.85 0.0
2 2 22 12.04 4.67 1.39 0.0
3 2 22 19.16 6.27 4.02 180.0
4 2 22 4.26 5.07 1.80 0.0
-4 3 22 0.51 2.64 0.06 0.0
-3 3 22 0.00 3.03 1.55 180.0
-2 3 22 1.79 2.59 0.34 180.0
-1 3 22 8.85 4.02 2.08 0.0
0 3 22 1.10 6.56 0.95 180.0
1 3 22 0.00 6.18 1.32 180.0
2 3 22 7.61 2.98 1.30 180.0
3 3 22 0.00 9.03 0.37 0.0
4 3 22 2.37 3.27 2.01 0.0
-4 4 22 0.00 5.52 0.07 180.0
-3 4 22 2.82 3.53 0.64 0.0
-2 4 22 0.00 2.70 0.49 180.0
-1 4 22 2.29 4.95 0.73 0.0
0 4 22 6.06 7.35 3.96 180.0
1 4 22 0.00 3.30 0.39 180.0
2 4 22 5.37 5.18 2.28 0.0
3 4 22 5.92 7.50 1.23 180.0
-3 5 22 0.00 3.06 0.12 180.0
-2 5 22 0.12 4.41 1.88 0.0
-1 5 22 6.71 2.05 3.21 0.0
0 5 22 0.00 3.79 0.20 180.0
1 5 22 0.00 6.05 0.17 180.0
2 5 22 0.52 3.21 0.95 0.0
3 5 22 5.18 4.55 2.25 0.0
-3 6 22 1.27 5.01 0.02 180.0
-2 6 22 6.82 2.89 1.59 0.0
-1 6 22 6.33 3.33 0.83 180.0
0 6 22 8.89 3.52 2.95 180.0
1 6 22 14.04 5.20 2.67 0.0
2 6 22 4.30 2.74 0.66 0.0
3 6 22 4.73 5.37 0.56 180.0
-3 7 22 3.60 4.02 1.93 0.0
-2 7 22 0.00 3.16 0.95 0.0
-1 7 22 7.37 2.97 2.74 0.0
0 7 22 2.97 4.17 0.44 180.0
1 7 22 4.72 3.39 0.28 0.0
2 7 22 0.00 3.62 0.20 0.0
3 7 22 5.97 3.27 0.10 0.0
-3 8 22 1.10 3.02 0.73 0.0
-2 8 22 1.60 3.48 0.79 180.0
-1 8 22 0.00 5.40 0.90 180.0
0 8 22 0.00 6.45 0.09 0.0
1 8 22 5.24 5.99 0.85 180.0
2 8 22 0.73 3.86 0.43 0.0
-2 9 22 2.06 2.63 0.17 0.0
-1 9 22 0.37 3.89 0.18 0.0
0 9 22 0.97 3.93 1.08 180.0
1 9 22 11.03 7.27 3.44 0.0
2 9 22 3.75 4.51 1.57 0.0
-2 10 22 7.02 3.33 1.70 180.0
-1 10 22 0.53 3.31 1.08 0.0
0 10 22 3.37 3.12 2.13 0.0
1 10 22 2.66 5.01 0.22 180.0
-1 11 22 0.00 3.88 0.01 0.0
0 11 22 2.22 3.04 0.06 180.0
1 11 22 0.45 9.34 2.33 0.0
-3 0 23 3.56 4.17 1.82 0.0
-1 0 23 11.95 4.97 3.95 0.0
1 0 23 0.00 4.79 0.96 0.0
3 0 23 0.00 10.57 2.43 180.0
-2 1 23 3.06 4.12 0.70 0.0
-1 1 23 2.78 3.77 0.20 0.0
0 1 23 1.60 5.25 0.65 0.0
1 1 23 25.97 8.76 3.55 180.0
2 1 23 20.30 7.09 3.35 180.0
3 1 23 12.28 9.09 3.17 0.0
-3 2 23 4.16 4.05 1.07 0.0
-2 2 23 3.41 2.28 0.61 0.0
-1 2 23 1.76 2.06 1.23 0.0
0 2 23 7.16 7.14 2.93 180.0
1 2 23 0.83 2.98 1.31 0.0
2 2 23 4.79 6.45 3.10 180.0
3 2 23 0.00 3.62 1.33 0.0
-3 3 23 8.79 3.95 1.52 180.0
-2 3 23 0.00 3.57 0.10 0.0
-1 3 23 2.48 2.15 1.02 180.0
0 3 23 0.00 6.32 0.29 180.0
1 3 23 1.91 6.08 0.60 180.0
2 3 23 1.98 4.41 0.84 0.0
3 3 23 22.60 6.64 3.45 0.0
-3 4 23 0.00 2.97 0.70 0.0
-2 4 23 13.39 3.09 2.64 180.0
-1 4 23 0.00 3.70 1.18 180.0
0 4 23 0.00 3.48 0.55 180.0
1 4 23 0.00 4.62 0.78 0.0
2 4 23 4.27 3.18 1.62 180.0
3 4 23 18.69 9.21 3.48 0.0
-2 5 23 3.04 3.60 1.19 180.0
-1 5 23 0.00 5.02 0.69 180.0
0 5 23 5.41 2.95 1.56 0.0
1 5 23 0.00 6.01 1.05 180.0
2 5 23 3.67 3.16 1.04 0.0
-2 6 23 0.00 3.05 0.33 180.0
-1 6 23 0.00 3.45 0.76 180.0
0 6 23 5.25 2.59 0.90 180.0
1 6 23 1.24 8.11 1.97 0.0
2 6 23 1.14 2.66 0.91 180.0
-2 7 23 3.21 2.51 0.75 180.0
-1 7 23 0.06 3.29 0.66 0.0
0 7 23 1.35 4.41 1.81 0.0
1 7 23 0.00 2.70 0.34 180.0
2 7 23 6.16 4.41 2.12 0.0
-1 8 23 2.83 4.30 1.00 0.0
0 8 23 5.05 5.00 0.71 0.0
1 8 23 0.33 5.61 1.52 0.0
0 9 23 3.43 2.80 0.23 0.0
-2 0 24 5.46 4.63 1.90 0.0
0 0 24 0.00 4.24 0.69 180.0
2 0 24 14.60 8.55 2.84 180.0
-2 1 24 3.78 2.10 1.10 180.0
-1 1 24 5.60 3.47 2.16 180.0
1 1 24 0.10 5.95 1.76 0.0
2 1 24 4.10 7.84 2.72 0.0
-2 2 24 9.77 3.24 1.86 0.0
-1 2 24 9.64 6.39 1.89 180.0
0 2 24 0.00 7.15 1.04 0.0
1 2 24 0.00 9.76 0.02 180.0
2 2 24 12.40 4.93 3.04 180.0
-2 3 24 6.99 5.85 0.76 0.0
-1 3 24 4.12 2.46 0.18 0.0
0 3 24 5.27 5.05 0.10 0.0
1 3 24 4.84 7.08 1.88 0.0
-1 4 24 0.00 5.20 0.08 0.0
0 4 24 0.00 4.93 0.02 0.0
1 4 24 1.15 2.83 2.14 180.0
-1 5 24 3.35 4.72 0.34 0.0
0 5 24 0.00 4.45 0.83 0.0
1 5 24 3.89 3.93 0.95 0.0
 
